# Supplementary material for: PPE38-Secretion-Dependent Proteins of M. tuberculosis Alter NF-kB Signalling and Inflammatory Responses in Macrophages
Source: Front Immunol. 2021 Jul 2;12:702359. doi: 10.3389/fimmu.2021.702359 (PMC8284050; doi:10.3389/fimmu.2021.702359)
Supplement: Supplementary file 2 [file Table_1.xlsx]

## Sheet: Table S1
THP-1 MTT assay 18 hours p.i. one way ANOVA with tukey HSD post hoc test (figure 1G)
Tukey's multiple comparisons test	Mean Diff.	95.00% CI of diff.	Significant?	Summary	Adjusted P Value
CDC1551 vs. dPPE38	-0.206778	-1.94640167824652 to 1.53284634491319	No	ns	0.97993
CDC1551 vs. Complement	0.0325333	-1.70709067824652 to 1.77215734491319	No	ns	0.999916
CDC1551 vs. Uninfected	-2.441	-4.18062401157986 to -0.701375988420144	Yes	**	0.00871489
dPPE38 vs. Complement	0.239311	-1.50031301157986 to 1.97893501157986	No	ns	0.969639
dPPE38 vs. Uninfected	-2.23422	-3.97384634491319 to -0.494598321753478	Yes	*	0.0143256
Complement vs. Uninfected	-2.47353	-4.21315734491319 to -0.733909321753477	Yes	**	0.0080723

## Sheet: Table S2
Table S2: Data associated with temporal label free proteomics on infected human macrophages. Related to figure 2, Figure S2, Figure S3
Protein identifiers		LFQ intensities post processing, see materials and methods for details																		statistics CDC1551 18h - 4h post infection				statistics Δppe38-71 18h - 4h post infection				statistics comp 18h - 4h post infection				statistics Δppe38-71 - CDC1551 4h post infection				statistics comp - CDC1551 4h post infection				statistics Δppe38-71 - CDC1551 18h post infection				statistics comp - CDC1551 18h post infection
Major ID	ProteinIDs	Comp-18h.1	Comp-18h.2	Comp-18h.3	Comp-4h.1	comp-4h.2	comp-4h.3	Δppe38-71-18h.1	Δppe38-71-18h.2	Δppe38-71-18h.3	Δppe38-71-4h.1	Δppe38-71-4h.2	Δppe38-71-4h.3	CDC1551-18h.1	CDC1551-18h.2	CDC1551-18h.3	CDC1551-4h.1	CDC1551-4h.2	CDC1551-4h.3	p-value	q-value	fold change	significant	p-value	q-value	fold change	significant	p-value	q-value	fold change	significant	p-value	q-value	fold change	significant	p-value	q-value	fold change	significant	p-value	q-value	fold change	significant	p-value	q-value	fold change	significant
O15121	sp|O15121|DEGS1_HUMANSphingolipiddelta(4)-desaturaseDES1OS=HomosapiensGN=DEGS1PE=1SV=1	19.4235	21.1148	20.3284	20.8282	21.3255	20.8676	21.2812	21.0551	20.1008	21.634	21.2979	21.1229	18.8353	21.5504	21.5787	21.2479	21.2616	21.2722	0.331631	0.72164	-0.605767	non-significant	0.385784	0.597637	-0.539233	non-significant	0.252966	0.644095	-0.7182	non-significant	0.882011519951071	0.98128709985937	0.0910333333333355	non-significant	0.680253317554945	0.998507796020039	-0.253466666666665	non-significant	0.797421	0.913829	0.157567	non-significant	0.553235	0.732682	-0.3659	non-significant
O15498	sp|O15498|YKT6_HUMANSynaptobrevinhomologYKT6OS=HomosapiensGN=YKT6PE=1SV=1	21.8474	21.6179	21.7334	19.5907	22.1963	20.381	22.1359	21.9345	21.9416	22.141	20.0792	22.0474	22.2242	22.1293	22.0783	20.6522	22.168	19.2289	0.061484	0.40024	1.4609	non-significant	0.431796	0.643928	0.581467	non-significant	0.1815	0.576291	1.01023	non-significant	0.320749456194441	0.871046714884193	0.739500000000003	non-significant	0.956776281663026		0.0396333333333381	non-significant	0.848336	0.935845	-0.139933	non-significant	0.576246	0.749339	-0.411033	non-significant
O75170	sp|O75170|PP6R2_HUMANSerine/threonine-proteinphosphatase6regulatorysubunit2OS=HomosapiensGN=PPP6R2PE=1SV=2	20.4203	21.6767	20.3715	20.6219	20.6097	21.0299	20.6912	21.1647	20.4741	21.3967	20.6582	20.1639	20.7866	19.2578	20.4376	20.3183	20.5703	20.7943	0.359057	0.745733	-0.4003	non-significant	0.931263	0.961727	0.0370667	non-significant	0.872478	0.958549	0.069	non-significant	0.678563557809458	0.946007406691859	0.17863333333333	non-significant	0.654723242094989		0.192866666666664	non-significant	0.166616	0.442968	0.616	non-significant	0.139117	0.356389	0.662167	non-significant
O75828	sp|O75828|CBR3_HUMANCarbonylreductase[NADPH]3OS=HomosapiensGN=CBR3PE=1SV=3	19.5909	21.7344	20.5082	19.8984	19.4938	24.0316	20.5112	19.701	20.7239	19.2063	20.8297	20.945	19.9187	24.0898	20.2193	23.9056	24.1906	23.8816	0.0440267	0.361138	-2.58333	non-significant	0.989946	0.994794	-0.0149667	non-significant	0.656553	0.873965	-0.5301	non-significant	0.00725814190079232	0.81857433364856	-3.6656	non-significant	0.0284716988357263		-2.85133333333334	non-significant	0.362994	0.650375	-1.09723	non-significant	0.505137	0.704237	-0.7981	non-significant
O95168	sp|O95168|NDUB4_HUMANNADHdehydrogenase[ubiquinone]1betasubcomplexsubunit4OS=HomosapiensGN=NDUFB4PE=1SV=3	22.2524	22.3543	21.902	22.7523	22.1787	22.303	22.9441	23.2407	23.3189	22.4459	22.5605	22.3313	22.4863	22.4828	22.3438	22.369	22.0563	22.0702	0.11934	0.508622	0.272467	non-significant	0.00061719	0.016568	0.722	q-value < 0.05, -1 > FC < 1	0.163092	0.564359	-0.241767	non-significant	0.109455951704431	0.81857433364856	0.280733333333341	non-significant	0.156090633448085		0.246166666666674	non-significant	0.000560485	0.0147287	0.730267	q-value < 0.05, -1 > FC < 1	0.124911	0.336374	-0.268067	non-significant
O95487	sp|O95487|SC24B_HUMANProteintransportproteinSec24BOS=HomosapiensGN=SEC24BPE=1SV=2	20.4041	22.1666	20.8855	20.6785	20.5262	20.5636	20.3508	20.9273	20.2376	21.0991	21.2622	20.7391	20.1125	20.5614	20.4485	20.362	20.5777	20.7146	0.605675	0.864889	-0.1773	non-significant	0.138028	0.326683	-0.528233	non-significant	0.116032	0.506247	0.562633	non-significant	0.173097495677334	0.81857433364856	0.482033333333341	non-significant	0.911481081750992		0.0380000000000074	non-significant	0.702027	0.869903	0.1311	non-significant	0.0362417	0.17353	0.777933	non-significant
P05386	sp|P05386|RLA1_HUMAN60SacidicribosomalproteinP1OS=HomosapiensGN=RPLP1PE=1SV=1	24.7931	19.1628	25.023	24.9755	24.8401	25.2413	20.2816	20.6331	20.3553	21.0968	25.1611	24.842	24.9633	19.9262	19.8402	25.0287	24.9947	25.2519	0.0392319	0.34006	-3.5152	non-significant	0.0523696	0.184011	-3.27663	non-significant	0.210895	0.603656	-2.026	non-significant	0.382905430349116	0.872049262933003	-1.3918	non-significant	0.963079191366547		-0.0727999999999973	non-significant	0.467741	0.737744	-1.15323	non-significant	0.374788	0.595713	1.4164	non-significant
P07919	sp|P07919|QCR6_HUMANCytochromeb-c1complexsubunit6,mitochondrialOS=HomosapiensGN=UQCRHPE=1SV=2	21.128	21.5679	21.5578	21.727	21.4644	21.8409	21.1673	21.7383	21.5378	21.4408	21.4953	21.505	21.6914	22.5334	21.5977	21.3865	20.6593	21.0251	0.00222009	0.0535956	0.9172	non-significant	0.99755	0.998523	0.000766667	non-significant	0.307912	0.692192	-0.259533	non-significant	0.0837860441300925	0.81857433364856	0.456733333333336	non-significant	0.0185244954352372		0.6538	non-significant	0.0820007	0.312181	-0.4597	non-significant	0.0512839	0.210451	-0.522933	non-significant
P21730	sp|P21730|C5AR1_HUMANC5aanaphylatoxinchemotacticreceptor1OS=HomosapiensGN=C5AR1PE=1SV=2	22.9235	22.2781	22.6825	22.3375	22.7411	22.8102	23.0635	23.1681	22.9551	22.988	22.6682	22.9595	23.6257	23.533	23.3377	22.812	22.6664	22.553	0.000250961	0.00970988	0.821667	q-value < 0.05, -1 > FC < 1	0.277955	0.497699	0.190333	non-significant	0.992717	0.996367	-0.00156667	non-significant	0.267391433132917	0.866794836062195	0.19476666666667	non-significant	0.782108812398031		-0.0475333333333339	non-significant	0.0214932	0.156787	-0.436567	non-significant	0.000146713	0.00602111	-0.870767	q-value < 0.05, -1 > FC < 1
P34810	sp|P34810|CD68_HUMANMacrosialinOS=HomosapiensGN=CD68PE=1SV=2	19.8098	22.7907	19.3925	22.8486	22.8861	22.9974	20.0585	22.6359	22.9751	20.8325	22.9761	22.7444	22.9544	21.3896	22.3925	20.0845	23.0853	22.9671	0.848072	0.969173	0.199867	non-significant	0.777895	0.871786	-0.2945	non-significant	0.0457657	0.350415	-2.24637	non-significant	0.894197118901524	0.98128709985937	0.138700000000004	non-significant	0.41252678084119		0.865066666666667	non-significant	0.733542	0.882273	-0.355667	non-significant	0.145017	0.362018	-1.58117	non-significant
P35625	sp|P35625|TIMP3_HUMANMetalloproteinaseinhibitor3OS=HomosapiensGN=TIMP3PE=1SV=2	22.7025	21.7697	21.0965	20.9307	20.7937	21.1751	20.7528	21.3455	21.382	20.4916	19.0007	21.2079	21.4428	22.1866	22.1083	19.9746	21.4184	20.4023	0.0247453	0.264465	1.31413	non-significant	0.0977951	0.264395	0.9267	non-significant	0.110591	0.490074	0.889733	non-significant	0.495974121380267	0.898560581520699	-0.365033333333333	non-significant	0.492462075641398		0.368066666666671	non-significant	0.171661	0.449558	-0.752467	non-significant	0.915617	0.962692	-0.0563333	non-significant
P49006	sp|P49006|MRP_HUMANMARCKS-relatedproteinOS=HomosapiensGN=MARCKSL1PE=1SV=2	19.8624	20.8195	20.0599	20.2966	20.2161	20.4892	19.2381	20.6394	19.7215	20.4446	19.7824	20.067	20.5293	19.9722	19.5867	20.4874	20.2325	20.0544	0.512645	0.826353	-0.2287	non-significant	0.507278	0.699083	-0.231667	non-significant	0.802664	0.933742	-0.0867	non-significant	0.645380437671744	0.932612829392251	-0.1601	non-significant	0.826856778658954		0.0758666666666699	non-significant	0.639321	0.835065	-0.163067	non-significant	0.532519	0.720337	0.217867	non-significant
P50148	sp|P50148|GNAQ_HUMANGuaninenucleotide-bindingproteinG(q)subunitalphaOS=HomosapiensGN=GNAQPE=1SV=4	20.0308	19.4465	20.7808	19.2697	19.4514	19.6918	19.6529	20.6142	20.1458	19.7618	19.3911	19.0916	19.7111	19.535	18.7702	18.9492	20.2709	18.5886	0.874044	0.971117	0.0692	non-significant	0.113986	0.292374	0.7228	non-significant	0.173346	0.571317	0.615067	non-significant	0.739697998970209	0.966266874101842	0.145266666666668	non-significant	0.645675495805545		0.201399999999992	non-significant	0.0835675	0.314649	0.798867	non-significant	0.103278	0.301771	0.747267	non-significant
P54652	sp|P54652|HSP72_HUMANHeatshock-related70kDaprotein2OS=HomosapiensGN=HSPA2PE=1SV=1	23.9822	24.5867	24.6923	22.6887	19.5819	20.253	23.589	20.8424	19.6385	20.9503	22.8875	19.5419	23.2438	20.4457	23.5613	20.7411	20.6287	21.0367	0.166816	0.558412	1.61477	non-significant	0.838351	0.909728	0.230067	non-significant	0.00605311	0.155825	3.5792	non-significant	0.773782306968758	0.974121085604281	0.324399999999997	non-significant	0.972368956490545		0.0390333333333324	non-significant	0.354447	0.642514	-1.0603	non-significant	0.0919492	0.285015	2.00347	non-significant
P60059	sp|P60059|SC61G_HUMANProteintransportproteinSec61subunitgammaOS=HomosapiensGN=SEC61GPE=1SV=1	21.1096	22.5036	21.8633	21.5134	22.193	21.6893	21.6987	21.4382	20.8375	21.7435	21.1108	21.2227	21.1494	20.7507	21.3145	21.3022	21.4637	22.2774	0.109076	0.485435	-0.609567	non-significant	0.924842	0.95654	-0.0342	non-significant	0.940774	0.97724	0.0269333	non-significant	0.381024980825479	0.872049262933003	-0.322099999999992	non-significant	0.746361295576338		0.117466666666676	non-significant	0.488613	0.747677	0.253267	non-significant	0.0527138	0.213664	0.753967	non-significant
P62310	sp|P62310|LSM3_HUMANU6snRNA-associatedSm-likeproteinLSm3OS=HomosapiensGN=LSM3PE=1SV=2	22.7151	22.9184	23.0052	22.9682	23.0812	22.9524	22.7851	23.7354	22.7198	23.1366	22.278	22.445	22.6541	22.6829	22.7359	22.8429	22.9526	22.7232	0.550847	0.839775	-0.1486	non-significant	0.0793165	0.234465	0.460233	non-significant	0.626321	0.866399	-0.121033	non-significant	0.381481180545999	0.872049262933003	-0.219700000000003	non-significant	0.518495960504619		0.161033333333336	non-significant	0.131882	0.403313	0.389133	non-significant	0.450814	0.66486	0.1886	non-significant
P62330	sp|P62330|ARF6_HUMANADP-ribosylationfactor6OS=HomosapiensGN=ARF6PE=1SV=2	20.4498	22.9972	22.5329	22.8194	22.6606	22.7018	23.2119	22.9177	22.7297	22.6542	19.3869	22.7011	23.0078	22.4484	22.5667	22.517	22.9042	19.6189	0.299507	0.690323	0.994267	non-significant	0.1592	0.354312	1.37237	non-significant	0.439655	0.774965	-0.733967	non-significant	0.915823178329439	0.98128709985937	-0.0992999999999995	non-significant	0.275514996942748		1.04723333333333	non-significant	0.766972	0.89933	0.2788	non-significant	0.472696	0.680061	-0.681	non-significant
Q04941	sp|Q04941|PLP2_HUMANProteolipidprotein2OS=HomosapiensGN=PLP2PE=1SV=1	22.0097	22.0889	22.3518	21.949	21.8867	22.7018	22.0355	22.0312	22.1889	21.9719	21.7146	21.2957	22.1769	20.2332	21.9408	21.8017	21.7616	21.8358	0.344888	0.735866	-0.3494	non-significant	0.254788	0.476305	0.424467	non-significant	0.468705	0.789437	0.2662	non-significant	0.703243374131646	0.953903779333966	-0.138966666666665	non-significant	0.817082020822316		0.0842333333333372	non-significant	0.0974909	0.337814	0.6349	non-significant	0.0705541	0.253306	0.699833	non-significant
Q0VDF9	sp|Q0VDF9|HSP7E_HUMANHeatshock70kDaprotein14OS=HomosapiensGN=HSPA14PE=1SV=1	20.8785	20.8064	19.2024	21.0119	20.8245	21.0568	21.1395	21.3294	21.5381	20.9777	20.7793	20.7095	20.9417	21.2274	20.7332	20.9782	21.4111	20.5865	0.944549	0.988968	-0.0245	non-significant	0.16004	0.354647	0.5135	non-significant	0.0739025	0.415393	-0.668633	non-significant	0.631269825027786	0.932612829392251	-0.169766666666668	non-significant	0.937698434510353		-0.0275333333333343	non-significant	0.305276	0.591527	0.368233	non-significant	0.0727443	0.256921	-0.671667	non-significant
Q13131	sp|Q13131|AAPK1_HUMAN5'-AMP-activatedproteinkinasecatalyticsubunitalpha-1OS=HomosapiensGN=PRKAA1PE=1SV=4	20.9898	20.0127	20.8224	20.1727	21.0328	20.6509	22.3341	21.6234	20.1511	19.8814	20.6365	18.9092	20.9608	21.2363	19.8851	21.1659	20.3673	20.9616	0.806822	0.959429	-0.137533	non-significant	0.0134996	0.0865218	1.5605	non-significant	0.985089	0.996367	-0.0105	non-significant	0.0852190131849532	0.81857433364856	-1.02256666666667	non-significant	0.705603802559833		-0.212800000000001	non-significant	0.241268	0.526682	0.675467	non-significant	0.87872	0.943555	-0.0857667	non-significant
Q13325	sp|Q13325|IFIT5_HUMANInterferon-inducedproteinwithtetratricopeptiderepeats5OS=HomosapiensGN=IFIT5PE=1SV=1	19.4157	20.1765	18.9324	20.8089	20.2963	20.7936	19.764	20.6327	20.1198	19.6321	20.166	19.8536	21.3002	21.1615	20.689	19.1803	19.6371	21.0594	0.0214088	0.252476	1.0913	non-significant	0.50482	0.698039	0.288267	non-significant	0.0183445	0.241281	-1.12473	non-significant	0.861129663101095	0.98128709985937	-0.0750333333333302	non-significant	0.131900491572727		0.674000000000003	non-significant	0.0559546	0.252905	-0.878067	non-significant	0.00258967	0.0366483	-1.54203	downregulated
Q13442	sp|Q13442|HAP28_HUMAN28kDaheat-andacid-stablephosphoproteinOS=HomosapiensGN=PDAP1PE=1SV=1	20.5153	20.0222	20.8433	20.7119	20.7752	21.0974	20.8965	21.1203	19.2967	20.8774	20.8784	22.5459	20.6911	20.4718	19.4394	20.9352	21.0374	20.9209	0.150434	0.543916	-0.763733	non-significant	0.0672457	0.215472	-0.996067	non-significant	0.4374	0.774965	-0.401233	non-significant	0.365532793873357	0.871198632613545	0.4694	non-significant	0.840342998269221		-0.102999999999998	non-significant	0.643949	0.837602	0.237067	non-significant	0.613189	0.776706	0.2595	non-significant
Q13595	sp|Q13595|TRA2A_HUMANTransformer-2proteinhomologalphaOS=HomosapiensGN=TRA2APE=1SV=1	21.6228	20.4706	20.8372	20.8289	20.7654	21.1423	19.9507	21.6334	20.0497	20.434	20.1752	21.1656	20.0781	19.572	20.936	21.0034	21.4485	20.3937	0.134573	0.52589	-0.753167	non-significant	0.922434	0.955013	-0.047	non-significant	0.893445	0.969877	0.0646667	non-significant	0.464024899022608	0.888226765666409	-0.35693333333333	non-significant	0.939995664159571		-0.036333333333328	non-significant	0.473535	0.738369	0.349233	non-significant	0.121633	0.332828	0.7815	non-significant
Q13637	sp|Q13637|RAB32_HUMANRas-relatedproteinRab-32OS=HomosapiensGN=RAB32PE=1SV=3	22.2071	20.5017	22.0516	22.9175	22.4317	22.6215	22.6682	19.9046	22.5796	22.3765	23.0802	22.4633	22.7336	22.6816	22.398	22.4189	22.7381	22.6572	0.99956	0.99971	-0.000333333	non-significant	0.142334	0.333412	-0.922533	non-significant	0.0929189	0.460751	-1.0701	non-significant	0.953433487523335	0.986966915404425	0.0352666666666721	non-significant	0.931170147799251		0.0521666666666682	non-significant	0.157185	0.437051	-0.886933	non-significant	0.108427	0.311479	-1.0176	non-significant
Q14116	sp|Q14116|IL18_HUMANInterleukin-18OS=HomosapiensGN=IL18PE=1SV=1	20.1839	19.3609	19.6215	21.444	21.2778	21.7341	19.4681	22.0606	21.7139	21.7606	18.7152	19.4533	20.2844	20.5242	20.446	21.6157	21.8103	21.283	0.114207	0.497372	-1.15147	non-significant	0.1284	0.312177	1.1045	non-significant	0.0218702	0.259181	-1.7632	non-significant	0.035254932148613	0.81857433364856	-1.5933	non-significant	0.903484289033956		-0.0843666666666678	non-significant	0.348629	0.636688	0.662667	non-significant	0.325646	0.560033	-0.6961	non-significant
Q14344	sp|Q14344|GNA13_HUMANGuaninenucleotide-bindingproteinsubunitalpha-13OS=HomosapiensGN=GNA13PE=1SV=2	21.5622	21.0409	21.475	20.7909	20.4799	20.3848	19.8171	19.0066	20.0728	21.3998	21.2729	21.2588	19.8566	20.8758	21.2028	19.7374	19.6353	20.8009	0.130591	0.523385	0.5872	non-significant	0.000426377	0.0150648	-1.67833	downregulated	0.0444361	0.344086	0.8075	non-significant	0.00412235383747204	0.811590308120519	1.25263333333334	non-significant	0.198062515862715		0.494	non-significant	0.0150802	0.123285	-1.0129	non-significant	0.0710656	0.253306	0.7143	non-significant
Q15388	sp|Q15388|TOM20_HUMANMitochondrialimportreceptorsubunitTOM20homologOS=HomosapiensGN=TOMM20PE=1SV=1	19.7531	19.4761	21.7205	20.5092	21.8003	21.7107	21.9849	20.238	19.5975	21.7871	21.9889	22.0053	20.1511	21.8527	18.5554	20.1197	20.3745	21.7339	0.510608	0.826353	-0.5563	non-significant	0.131509	0.316844	-1.3203	non-significant	0.234677	0.627028	-1.0235	non-significant	0.172679050359683	0.81857433364856	1.1844	non-significant	0.480436417645367		0.597366666666662	non-significant	0.617866	0.822715	0.4204	non-significant	0.876734	0.943555	0.130167	non-significant
Q15746	sp|Q15746|MYLK_HUMANMyosinlightchainkinase,smoothmuscleOS=HomosapiensGN=MYLKPE=1SV=4	19.5994	21.5866	22.08	22.0995	22.2211	22.1284	22.2699	19.6888	22.3677	22.3594	21.7272	22.2827	22.2674	22.3533	21.6711	22.1682	22.3375	22.1618	0.849044	0.969173	-0.125233	non-significant	0.309662	0.531407	-0.680967	non-significant	0.122823	0.516462	-1.061	non-significant	0.879887216159442	0.98128709985937	-0.0993999999999993	non-significant	0.91181769734228		-0.0728333333333318	non-significant	0.327703	0.615231	-0.655133	non-significant	0.140817	0.357295	-1.0086	non-significant
Q16222	sp|Q16222|UAP1_HUMANUDP-N-acetylhexosaminepyrophosphorylaseOS=HomosapiensGN=UAP1PE=1SV=3	19.9791	19.8115	20.0723	19.8403	19.6267	19.5539	20.5178	20.8901	19.9925	19.7048	20.0687	19.9223	20.1905	19.9153	19.8743	19.5156	19.2842	19.9194	0.0635281	0.401107	0.4203	non-significant	0.0164947	0.094563	0.5682	non-significant	0.199722	0.590558	0.280667	non-significant	0.140851599922104	0.81857433364856	0.325533333333333	non-significant	0.637006753509371		0.100566666666666	non-significant	0.0395758	0.210873	0.473433	non-significant	0.854048	0.927503	-0.0390667	non-significant
Q16706	sp|Q16706|MA2A1_HUMANAlpha-mannosidase2OS=HomosapiensGN=MAN2A1PE=1SV=2	20.746	19.757	20.0522	21.2768	19.2302	19.2995	19.0312	20.1942	19.8342	19.6655	19.4891	19.2538	19.0074	20.8489	19.4177	19.2227	20.8466	21.1902	0.308634	0.697486	-0.661833	non-significant	0.734082	0.847531	0.217067	non-significant	0.696319	0.890802	0.249567	non-significant	0.151555210152532	0.81857433364856	-0.950366666666671	non-significant	0.452262603688512		-0.484333333333339	non-significant	0.910779	0.962428	-0.0714667	non-significant	0.506495	0.704237	0.427067	non-significant
Q7RTV0	sp|Q7RTV0|PHF5A_HUMANPHDfinger-likedomain-containingprotein5AOS=HomosapiensGN=PHF5APE=1SV=1	21.329	21.1134	21.2376	21.0526	21.2881	21.3541	19.9113	21.4566	21.2172	21.1124	21.0447	21.2641	21.5237	20.6666	19.6376	21.417	21.1165	21.1353	0.151619	0.544187	-0.613633	non-significant	0.502101	0.696627	-0.2787	non-significant	0.990441	0.996367	-0.00493333	non-significant	0.841257566653685	0.981179888613978	-0.082533333333334	non-significant	0.983208138074601		0.0086666666666666	non-significant	0.542687	0.784527	0.2524	non-significant	0.149324	0.368728	0.617367	non-significant
Q86TB9	sp|Q86TB9|PATL1_HUMANProteinPAT1homolog1OS=HomosapiensGN=PATL1PE=1SV=2	20.0935	20.6287	20.3417	20.1997	19.8885	21.1494	19.7951	19.7136	20.6197	20.106	20.4737	20.3953	20.4267	19.7099	19.793	20.4447	19.2685	20.0803	0.901555	0.977814	0.0453667	non-significant	0.446409	0.653375	-0.2822	non-significant	0.874581	0.958549	-0.0579	non-significant	0.292717747101165	0.871046714884193	0.39383333333333	non-significant	0.202798428415548		0.481366666666666	non-significant	0.856662	0.93753	0.0662667	non-significant	0.311668	0.546151	0.3781	non-significant
Q86VN1	sp|Q86VN1|VPS36_HUMANVacuolarprotein-sorting-associatedprotein36OS=HomosapiensGN=VPS36PE=1SV=1	18.5095	20.8554	20.3778	20.9506	21.1198	21.4563	20.9179	21.3812	21.2824	20.2156	21.1938	19.1937	20.5672	21.2479	21.1014	21.2769	19.4808	21.0521	0.550705	0.839775	0.3689	non-significant	0.122214	0.30546	0.9928	non-significant	0.0553857	0.378838	-1.26133	non-significant	0.515808105481259	0.903816356712546	-0.402233333333335	non-significant	0.358955024471902		0.572300000000002	non-significant	0.7188	0.879009	0.221667	non-significant	0.101476	0.300244	-1.05793	non-significant
Q96DV4	sp|Q96DV4|RM38_HUMAN39SribosomalproteinL38,mitochondrialOS=HomosapiensGN=MRPL38PE=1SV=2	21.35	20.8591	20.6973	19.8033	20.4298	20.6105	20.711	20.7411	20.578	19.6741	20.8375	21.2254	19.8692	20.3638	19.5523	19.0808	20.082	20.8275	0.876214	0.971117	-0.0683333	non-significant	0.82384	0.902132	0.0977	non-significant	0.132844	0.527378	0.6876	non-significant	0.197996515192452	0.830856542279982	0.582233333333331	non-significant	0.519769867472023		0.284433333333332	non-significant	0.10441	0.350309	0.748267	non-significant	0.0300705	0.153877	1.04037	non-significant
Q96DZ1	sp|Q96DZ1|ERLEC_HUMANEndoplasmicreticulumlectin1OS=HomosapiensGN=ERLEC1PE=1SV=1	21.2915	21.1172	18.8225	20.6335	20.7945	20.7961	19.8007	19.6575	20.483	20.8281	20.7563	19.2585	20.613	21.3523	20.9875	19.5849	20.672	19.4027	0.0806597	0.434419	1.09773	non-significant	0.614069	0.774474	-0.300567	non-significant	0.579082	0.843338	-0.330967	non-significant	0.509551295230049	0.902269387209167	0.394433333333328	non-significant	0.164609813876302		0.854833333333335	non-significant	0.107076	0.351035	-1.00387	non-significant	0.341511	0.56806	-0.573867	non-significant
Q96F86	sp|Q96F86|EDC3_HUMANEnhancerofmRNA-decappingprotein3OS=HomosapiensGN=EDC3PE=1SV=1	20.53	20.9034	20.3541	20.2251	20.3233	20.7357	20.8799	20.7928	20.7706	20.891	20.4821	20.4053	20.7708	20.8748	20.7673	20.4942	20.7651	20.5743	0.266649	0.657648	0.1931	non-significant	0.205473	0.4154	0.221633	non-significant	0.331758	0.704044	0.1678	non-significant	0.913765901492655	0.98128709985937	-0.0183999999999997	non-significant	0.290956802359521		-0.183166666666668	non-significant	0.952437	0.981618	0.0101333	non-significant	0.232148	0.467468	-0.208467	non-significant
Q9BPX5	sp|Q9BPX5|ARP5L_HUMANActin-relatedprotein2/3complexsubunit5-likeproteinOS=HomosapiensGN=ARPC5LPE=1SV=1	22.7491	23.3286	23.0286	23.088	22.883	23.0571	23.4176	24.0127	24.1029	22.7809	23.0184	22.7426	23.4986	23.8276	23.3002	23.0952	23.534	22.8688	0.103608	0.483085	0.376133	non-significant	0.000406474	0.0150648	0.9971	q-value < 0.05, -1 > FC < 1	0.905645	0.972496	0.0260667	non-significant	0.162267385513938	0.81857433364856	-0.318700000000007	non-significant	0.480262969950373		-0.156633333333339	non-significant	0.183501	0.466019	0.302267	non-significant	0.0343105	0.168031	-0.5067	non-significant
Q9BV86	sp|Q9BV86|NTM1A_HUMANN-terminalXaa-Pro-LysN-methyltransferase1OS=HomosapiensGN=NTMT1PE=1SV=3	20.6053	21.6751	20.086	21.3169	21.4784	19.2397	21.5211	21.5789	21.4183	20.3331	19.6547	19.1866	20.163	21.5261	20.642	21.5058	19.7812	19.5109	0.436829	0.8057	0.511067	non-significant	0.0145297	0.0906229	1.7813	non-significant	0.865106	0.958293	0.110467	non-significant	0.410931764691417	0.881120147488807	-0.541166666666669	non-significant	0.528806615125118		0.412366666666671	non-significant	0.272701	0.564663	0.729067	non-significant	0.985555	0.997536	0.0117667	non-significant
Q9C0H2	sp|Q9C0H2|TTYH3_HUMANProteintweetyhomolog3OS=HomosapiensGN=TTYH3PE=1SV=3	21.2676	21.6725	20.8952	20.8702	20.0465	19.7319	20.66	19.9692	18.7671	21.3327	20.9403	20.5335	19.3435	19.9416	20.4981	20.4463	19.536	20.3105	0.716663	0.922579	-0.169867	non-significant	0.0266428	0.124648	-1.13673	non-significant	0.0363376	0.309397	1.06223	non-significant	0.0892333564539829	0.81857433364856	0.837900000000001	non-significant	0.799721496321246		0.118599999999997	non-significant	0.782683	0.908921	-0.128967	non-significant	0.0107136	0.082338	1.3507	non-significant
Q9P0J7	sp|Q9P0J7|KCMF1_HUMANE3ubiquitin-proteinligaseKCMF1OS=HomosapiensGN=KCMF1PE=1SV=2	19.2625	19.317	19.8267	19.196	20.4635	20.1074	20.6897	19.8571	20.0939	19.6269	19.5431	19.0242	19.9047	19.8004	18.8251	21.1691	19.8366	19.2799	0.219209	0.610539	-0.585133	non-significant	0.0947047	0.2618	0.8155	non-significant	0.335615	0.705297	-0.453567	non-significant	0.147714562948369	0.81857433364856	-0.697133333333333	non-significant	0.709533814997713		-0.172900000000006	non-significant	0.144322	0.424281	0.7035	non-significant	0.928874	0.968521	-0.0413333	non-significant
Q9UHA4	sp|Q9UHA4|LTOR3_HUMANRagulatorcomplexproteinLAMTOR3OS=HomosapiensGN=LAMTOR3PE=1SV=1	21.9859	22.4774	22.247	19.4538	22.2524	22.575	22.274	21.6782	23.3675	21.9418	22.2894	22.1705	22.5594	20.597	20.0924	22.4258	23.147	22.0723	0.0701019	0.412712	-1.46543	non-significant	0.688272	0.823896	0.306	non-significant	0.296772	0.681667	0.8097	non-significant	0.587767556911762	0.913442520431037	-0.414466666666662	non-significant	0.155655832671476		-1.1213	non-significant	0.0908682	0.328856	1.35697	non-significant	0.144844	0.362018	1.15383	non-significant
Q9Y223	sp|Q9Y223|GLCNE_HUMANBifunctionalUDP-N-acetylglucosamine2-epimerase/N-acetylmannosaminekinaseOS=HomosapiensGN=GNEPE=1SV=1	20.7212	20.4696	19.8624	20.4838	20.5375	20.7006	20.6516	20.7243	20.6277	20.8353	19.2449	20.0684	20.3415	20.3352	20.3157	20.5023	20.5767	20.5346	0.489771	0.820095	-0.207067	non-significant	0.0526375	0.184555	0.618333	non-significant	0.45781	0.783509	-0.2229	non-significant	0.116648620047501	0.81857433364856	-0.488333333333337	non-significant	0.903333780207678		0.0360999999999976	non-significant	0.267614	0.560924	0.337067	non-significant	0.94563	0.976676	0.0202667	non-significant
Q9Y3C4	sp|Q9Y3C4|TPRKB_HUMANEKC/KEOPScomplexsubunitTPRKBOS=HomosapiensGN=TPRKBPE=1SV=1	20.6708	20.1583	20.6786	20.5709	20.4391	20.4071	20.1776	20.1842	20.2381	20.5316	20.9569	20.4235	20.0486	20.6468	20.4631	20.6508	20.5266	20.5179	0.324581	0.716173	-0.178933	non-significant	0.0257589	0.121511	-0.437367	non-significant	0.865635	0.958293	0.0302	non-significant	0.686429848718838	0.946774592115087	0.0722333333333331	non-significant	0.604967040460269		-0.0927333333333351	non-significant	0.306022	0.591853	-0.1862	non-significant	0.517337	0.711989	0.1164	non-significant
Q9Y3D6	sp|Q9Y3D6|FIS1_HUMANMitochondrialfission1proteinOS=HomosapiensGN=FIS1PE=1SV=2	21.9435	23.0118	21.9744	22.2739	22.1151	22.3524	22.2607	22.51	22.6339	22.4944	22.1372	21.8854	22.1995	21.9197	21.8287	22.4279	22.3217	22.3323	0.137141	0.530528	-0.378	non-significant	0.237369	0.455643	0.295867	non-significant	0.797195	0.93053	0.0627667	non-significant	0.445130091953335	0.886961147606175	-0.188299999999998	non-significant	0.643069718166349		-0.113500000000002	non-significant	0.0623455	0.265734	0.485567	non-significant	0.193679	0.418811	0.327267	non-significant
Q5T0I0	tr|Q5T0I0|Q5T0I0_HUMANGelsolin(Fragment)OS=HomosapiensGN=GSNPE=1SV=1	27.0315	26.7136	27.023	27.2107	27.5109	27.5587	27.3494	27.556	27.184	27.2824	27.3469	27.3671	27.2152	26.8212	27.1947	27.557	27.2088	27.3399	0.0693291	0.411166	-0.291533	non-significant	0.837263	0.909728	0.031	non-significant	0.00432746	0.150733	-0.504067	non-significant	0.809304430359679	0.979300744323315	-0.0364333333333278	non-significant	0.700343401994758		0.05820000000001	non-significant	0.0740755	0.295725	0.2861	non-significant	0.315236	0.550991	-0.154333	non-significant
L0R6Q1	sp|L0R6Q1|S35U4_HUMANSLC35A4upstreamopenreadingframeproteinOS=HomosapiensGN=SLC35A4PE=3SV=1	21.5607	21.4294	21.4401	21.423	21.533	21.8428	21.428	20.283	21.6846	21.7185	21.8205	21.3708	21.8329	21.9243	21.83	21.7708	21.7273	21.5867	0.534594	0.832714	0.167467	non-significant	0.0757141	0.230171	-0.504733	non-significant	0.647585	0.871184	-0.122867	non-significant	0.827679531799865	0.979300744323315	-0.0583333333333336	non-significant	0.722417792620303		-0.0953333333333397	non-significant	0.0148915	0.123004	-0.730533	non-significant	0.164759	0.388133	-0.385667	non-significant
O14656	sp|O14656|TOR1A_HUMANTorsin-1AOS=HomosapiensGN=TOR1APE=1SV=1	20.9655	18.8054	21.985	20.6266	21.0019	21.2452	20.6767	21.0866	20.5457	21.2663	21.0564	20.3983	21.0397	20.9135	21.0587	21.1434	20.8451	20.4811	0.74825	0.935907	0.180767	non-significant	0.807208	0.889912	-0.137333	non-significant	0.510856	0.81058	-0.3726	non-significant	0.881547071136658	0.98128709985937	0.0837999999999965	non-significant	0.810826464888052		0.134699999999999	non-significant	0.677807	0.854336	-0.2343	non-significant	0.46096	0.670273	-0.418667	non-significant
O76071	sp|O76071|CIAO1_HUMANProbablecytosoliciron-sulfurproteinassemblyproteinCIAO1OS=HomosapiensGN=CIAO1PE=1SV=1	21.6742	21.9506	21.8008	21.821	21.4543	21.4354	21.7107	21.6827	21.2916	22.4851	21.8176	21.5585	21.7038	21.4863	21.7759	21.8242	22.0957	19.4666	0.3013	0.691537	0.5265	non-significant	0.437477	0.648138	-0.392067	non-significant	0.6346	0.869273	0.2383	non-significant	0.114884376869124	0.81857433364856	0.824899999999996	non-significant	0.383424009763662		0.441400000000005	non-significant	0.851292	0.936114	-0.0936667	non-significant	0.759384	0.872498	0.1532	non-significant
O95197	sp|O95197|RTN3_HUMANReticulon-3OS=HomosapiensGN=RTN3PE=1SV=2	20.3617	23.5457	23.4366	23.5032	24.0111	23.5097	23.9075	23.8738	23.5274	23.1704	23.9668	23.534	24.1101	23.7948	24.0444	24.0025	23.7981	23.966	0.919379	0.980113	0.0609	non-significant	0.724515	0.842326	0.2125	non-significant	0.0569296	0.381592	-1.22667	non-significant	0.546584611525466	0.910813432116595	-0.365133333333333	non-significant	0.681660735383234		-0.247533333333337	non-significant	0.723236	0.880525	-0.213533	non-significant	0.0211531	0.122271	-1.5351	non-significant
O95218	sp|O95218|ZRAB2_HUMANZincfingerRan-bindingdomain-containingprotein2OS=HomosapiensGN=ZRANB2PE=1SV=2	21.535	21.5862	21.6424	21.9423	22.1615	21.977	21.5251	21.7446	22.0098	21.9295	21.8069	21.5486	21.8536	20.2187	21.4297	21.8055	21.9895	21.6199	0.0490303	0.374598	-0.637633	non-significant	0.99514	0.997571	-0.00183333	non-significant	0.159831	0.560638	-0.439067	non-significant	0.885658954199118	0.98128709985937	-0.0432999999999986	non-significant	0.465292059498484		0.221966666666663	non-significant	0.0649453	0.271421	0.5925	non-significant	0.176948	0.399448	0.420533	non-significant
P04839	sp|P04839|CY24B_HUMANCytochromeb-245heavychainOS=HomosapiensGN=CYBBPE=1SV=2	21.8831	22.3088	21.9096	20.3868	21.776	21.7366	22.175	22.0469	22.284	22.0132	21.8551	22.0483	21.4037	21.7222	19.8239	21.7978	21.9442	21.8813	0.0495865	0.374598	-0.891167	non-significant	0.64281	0.79222	0.196433	non-significant	0.0983912	0.471726	0.734033	non-significant	0.816912814281698	0.979300744323315	0.0977666666666757	non-significant	0.187339360107677		-0.574633333333331	non-significant	0.0126558	0.111565	1.18537	non-significant	0.0238832	0.132455	1.05057	non-significant
P09669	sp|P09669|COX6C_HUMANCytochromecoxidasesubunit6COS=HomosapiensGN=COX6CPE=1SV=2	23.32	22.8061	23.0355	23.3827	23.4985	23.6229	23.1927	23.4371	23.3357	23.5292	23.5705	23.5445	23.8049	23.428	23.6687	23.8456	23.598	23.4609	0.994715	0.998395	-0.000966667	non-significant	0.136967	0.325673	-0.226233	non-significant	0.00755301	0.171719	-0.4475	non-significant	0.554705863796654	0.910813432116595	-0.0867666666666658	non-significant	0.36766551469667		-0.13346666666666	non-significant	0.0472231	0.231823	-0.312033	non-significant	0.0012185	0.024042	-0.58	q-value < 0.05, -1 > FC < 1
P10301	sp|P10301|RRAS_HUMANRas-relatedproteinR-RasOS=HomosapiensGN=RRASPE=1SV=1	19.5621	18.8848	21.5985	19.7988	22.3646	22.3192	18.6572	22.2809	22.5173	20.6193	19.7829	21.925	22.0275	22.0843	22.1961	22.2352	22.3198	19.5984	0.52174	0.826588	0.718167	non-significant	0.735861	0.848003	0.376067	non-significant	0.19745	0.585733	-1.47907	non-significant	0.586304691578311	0.913442520431037	-0.60873333333334	non-significant	0.921437535775574		0.109733333333327	non-significant	0.398963	0.684564	-0.950833	non-significant	0.0769205	0.263948	-2.0875	non-significant
P10606	sp|P10606|COX5B_HUMANCytochromecoxidasesubunit5B,mitochondrialOS=HomosapiensGN=COX5BPE=1SV=2	22.3879	22.5208	22.6222	22.4927	22.4272	22.6201	22.3174	22.832	22.687	22.7657	22.3864	22.4977	22.4223	20.8312	22.4702	22.7874	22.5188	22.7092	0.0315608	0.298674	-0.7639	non-significant	0.848496	0.914596	0.0622	non-significant	0.992562	0.996367	-0.00303333	non-significant	0.708716798112116	0.957892029769745	-0.121866666666669	non-significant	0.627736643472185		-0.158466666666666	non-significant	0.0449256	0.225949	0.704233	non-significant	0.0805126	0.267767	0.6024	non-significant
P14174	sp|P14174|MIF_HUMANMacrophagemigrationinhibitoryfactorOS=HomosapiensGN=MIFPE=1SV=4	26.1641	26.2522	26.2619	26.3877	26.4744	26.4607	26.2787	19.7627	26.666	26.8608	26.2803	26.2508	26.1991	26.4662	26.1718	26.3508	26.5698	26.5921	0.855021	0.969173	-0.2252	non-significant	0.0869525	0.249345	-2.22817	non-significant	0.861597	0.957411	-0.214867	non-significant	0.973921882257737	0.994767397905862	-0.040266666666664	non-significant	0.959016612003758		-0.0633000000000017	non-significant	0.113542	0.364262	-2.04323	non-significant	0.965702	0.988568	-0.0529667	non-significant
P17174	sp|P17174|AATC_HUMANAspartateaminotransferase,cytoplasmicOS=HomosapiensGN=GOT1PE=1SV=3	20.2071	20.7665	20.6994	20.222	20.3222	20.5675	20.4271	20.5156	20.37	20.7582	20.4863	20.3683	20.3032	20.608	20.2775	20.6247	20.4772	20.3468	0.596651	0.862261	-0.0866667	non-significant	0.541993	0.725995	-0.100033	non-significant	0.261951	0.649988	0.1871	non-significant	0.737577177255529	0.966266874101842	0.0547000000000004	non-significant	0.494248442330082		-0.112333333333332	non-significant	0.79995	0.913829	0.0413333	non-significant	0.330272	0.560033	0.161433	non-significant
P20339	sp|P20339|RAB5A_HUMANRas-relatedproteinRab-5AOS=HomosapiensGN=RAB5APE=1SV=2	20.3198	23.4044	19.9125	20.2723	22.4107	22.2947	22.8412	23.1107	21.993	22.555	22.1883	19.2879	22.2166	19.9392	22.9953	20.0127	22.3952	20.2581	0.469233	0.820095	0.828367	non-significant	0.260975	0.482452	1.30457	non-significant	0.694152	0.890146	-0.447	non-significant	0.688949034198544	0.947352442882974	0.455066666666664	non-significant	0.500247653152336		0.77056666666666	non-significant	0.417031	0.6946	0.931267	non-significant	0.657241	0.807097	-0.5048	non-significant
P30049	sp|P30049|ATPD_HUMANATPsynthasesubunitdelta,mitochondrialOS=HomosapiensGN=ATP5DPE=1SV=2	23.0002	22.9591	23.2387	23.0952	23.2394	21.7286	23.0723	23.108	23.5398	22.7969	23.3279	22.7748	23.8873	23.1839	22.9283	23.5855	20.2889	23.4512	0.203744	0.601959	0.8913	non-significant	0.688588	0.823896	0.2735	non-significant	0.5804	0.843338	0.378267	non-significant	0.445575006648002	0.886961147606175	0.524666666666665	non-significant	0.718484473845932		0.245866666666672	non-significant	0.891163	0.954383	-0.0931333	non-significant	0.695395	0.832526	-0.267167	non-significant
P30837	sp|P30837|AL1B1_HUMANAldehydedehydrogenaseX,mitochondrialOS=HomosapiensGN=ALDH1B1PE=1SV=3	20.3335	21.3136	20.4239	20.2598	19.9872	19.9916	20.1481	19.8947	21.5184	20.8051	20.3833	20.1291	20.1631	19.4902	20.3275	19.9655	19.5642	20.6171	0.89361	0.976941	-0.0553333	non-significant	0.844405	0.912438	0.0812333	non-significant	0.155081	0.5524	0.6108	non-significant	0.353170605767852	0.871198632613545	0.390233333333331	non-significant	0.94102974619271		0.0305999999999997	non-significant	0.215829	0.498178	0.5268	non-significant	0.108532	0.311479	0.696733	non-significant
P34910	sp|P34910|EVI2B_HUMANProteinEVI2BOS=HomosapiensGN=EVI2BPE=1SV=2	19.1492	21.1118	20.012	19.4384	19.7302	20.2821	22.2027	21.0195	21.3337	20.1609	19.8396	20.3684	19.3388	19.5306	21.1876	21.2743	18.8104	20.4348	0.812616	0.959429	-0.154167	non-significant	0.0463272	0.17429	1.39567	non-significant	0.674102	0.88047	0.2741	non-significant	0.938415542716085	0.986110531612399	-0.0502000000000038	non-significant	0.585504977266495		-0.356266666666667	non-significant	0.034074	0.198106	1.49963	non-significant	0.911775	0.961983	0.072	non-significant
P43007	sp|P43007|SATT_HUMANNeutralaminoacidtransporterAOS=HomosapiensGN=SLC1A4PE=1SV=1	21.3357	22.1676	21.2356	21.4495	20.9634	21.5449	21.5658	21.5589	21.1728	21.564	21.2172	21.1502	20.867	21.4423	21.2563	21.4005	21.2304	21.3671	0.556633	0.842136	-0.144133	non-significant	0.618052	0.777568	0.122033	non-significant	0.29505	0.681563	0.260367	non-significant	0.927403689086279	0.984377085941299	-0.0222000000000016	non-significant	0.956137794334724		-0.0134000000000043	non-significant	0.325346	0.613048	0.243967	non-significant	0.124597	0.336374	0.3911	non-significant
P47914	sp|P47914|RL29_HUMAN60SribosomalproteinL29OS=HomosapiensGN=RPL29PE=1SV=2	24.6947	22.4338	22.2353	22.2021	22.0846	21.7588	23.4967	22.2777	23.126	21.9545	22.443	24.508	22.5738	19.7909	21.8017	22.3848	23.4911	22.575	0.0945723	0.46762	-1.42817	non-significant	0.998326	0.998813	-0.0017	non-significant	0.186534	0.578524	1.1061	non-significant	0.851778125796946	0.98128709985937	0.151533333333337	non-significant	0.331030422633462		-0.801799999999997	non-significant	0.067571	0.277311	1.578	non-significant	0.0472741	0.200013	1.73247	non-significant
P50583	sp|P50583|AP4A_HUMANBis(5'-nucleosyl)-tetraphosphatase[asymmetrical]OS=HomosapiensGN=NUDT2PE=1SV=3	21.1747	21.6957	21.8476	19.7778	21.4996	21.4985	19.9805	22.0639	21.5157	21.5798	21.4567	21.7485	21.2806	21.687	20.6174	21.9022	21.9868	21.4527	0.270815	0.657757	-0.585567	non-significant	0.437368	0.648138	-0.4083	non-significant	0.225678	0.616633	0.647367	non-significant	0.721751923079388	0.961472106427051	-0.185566666666666	non-significant	0.116273210338648		-0.855266666666662	non-significant	0.987262	0.99502	-0.0083	non-significant	0.471819	0.679419	0.377667	non-significant
P51970	sp|P51970|NDUA8_HUMANNADHdehydrogenase[ubiquinone]1alphasubcomplexsubunit8OS=HomosapiensGN=NDUFA8PE=1SV=3	21.3325	21.8548	21.6273	21.8888	21.8508	22.2765	21.4308	21.7503	21.99	21.9398	22.3061	21.8961	21.9386	22.481	22.1604	22.1158	22.3361	21.9071	0.718311	0.92298	0.0736667	non-significant	0.12827	0.312177	-0.323633	non-significant	0.0652613	0.39438	-0.4005	non-significant	0.723175411896594	0.961472106427051	-0.0723333333333329	non-significant	0.576979461541315		-0.114300000000004	non-significant	0.0342815	0.198106	-0.469633	non-significant	0.0108087	0.0827591	-0.588467	non-significant
P53794	sp|P53794|SC5A3_HUMANSodium/myo-inositolcotransporterOS=HomosapiensGN=SLC5A3PE=1SV=2	20.2282	20.4178	21.0978	20.6926	19.4961	21.4001	20.3211	19.8737	20.0339	19.7295	19.4198	19.2094	19.5823	20.6945	19.8612	19.5721	19.4596	20.4996	0.648126	0.884278	0.202233	non-significant	0.172656	0.372545	0.623333	non-significant	0.906848	0.972496	0.0516667	non-significant	0.382671427139237	0.872049262933003	-0.390866666666664	non-significant	0.136170228386506		0.685833333333335	non-significant	0.9454	0.979759	0.0302333	non-significant	0.237459	0.470746	0.535267	non-significant
P55795	sp|P55795|HNRH2_HUMANHeterogeneousnuclearribonucleoproteinH2OS=HomosapiensGN=HNRNPH2PE=1SV=1	21.1626	21.3512	22.2327	21.2	21.7669	20.6227	20.9953	20.8877	20.8734	21.0022	20.8024	20.9466	20.3676	19.6811	21.0089	19.6342	20.7416	21.3401	0.615566	0.871964	-0.219433	non-significant	0.99682	0.998523	0.00173333	non-significant	0.382071	0.741767	0.385633	non-significant	0.432810705027758	0.886961147606175	0.345100000000002	non-significant	0.165988971937443		0.62456666666667	non-significant	0.206379	0.488453	0.566267	non-significant	0.012226	0.0881605	1.22963	non-significant
P61009	sp|P61009|SPCS3_HUMANSignalpeptidasecomplexsubunit3OS=HomosapiensGN=SPCS3PE=1SV=1	23.1504	23.4624	23.2472	22.9888	23.464	19.4549	23.2839	23.2883	23.8003	23.0079	23.6675	23.3926	24.0403	20.2293	23.4194	19.6125	19.8145	23.4291	0.184292	0.580123	1.61097	non-significant	0.931112	0.961727	0.1015	non-significant	0.272534	0.657155	1.31743	non-significant	0.0560216129884047	0.81857433364856	2.40396666666667	non-significant	0.39269262826723		1.0172	non-significant	0.450897	0.726738	0.8945	non-significant	0.540444	0.72426	0.723667	non-significant
P61020	sp|P61020|RAB5B_HUMANRas-relatedproteinRab-5BOS=HomosapiensGN=RAB5BPE=1SV=1	21.9849	22.913	22.258	22.3499	22.5135	22.4755	22.6449	22.6828	22.487	22.744	22.3099	22.2055	22.2569	22.3117	22.2072	22.3026	22.5476	22.5205	0.323656	0.71513	-0.1983	non-significant	0.355812	0.573522	0.1851	non-significant	0.757607	0.921391	-0.061	non-significant	0.850944313307152	0.98128709985937	-0.0370999999999988	non-significant	0.95715673009062		-0.0106000000000002	non-significant	0.095759	0.337283	0.3463	non-significant	0.523906	0.717661	0.1267	non-significant
P62857	sp|P62857|RS28_HUMAN40SribosomalproteinS28OS=HomosapiensGN=RPS28PE=1SV=1	22.8117	23.1387	23.5979	23.1783	23.6891	23.3045	23.3604	23.2355	22.8993	23.7712	22.9762	23.5976	23.0734	20.5078	23.3853	23.1112	23.5362	24.0827	0.0409698	0.34455	-1.25453	non-significant	0.618968	0.777568	-0.283267	non-significant	0.714582	0.900723	-0.207867	non-significant	0.821055386136904	0.979300744323315	-0.128366666666665	non-significant	0.743277131684269		-0.186066666666665	non-significant	0.152535	0.432294	0.8429	non-significant	0.144717	0.362018	0.8606	non-significant
P98179	sp|P98179|RBM3_HUMANRNA-bindingprotein3OS=HomosapiensGN=RBM3PE=1SV=1	21.7711	21.7389	22.1901	21.098	21.2534	21.2371	21.484	21.7929	21.1957	21.0688	20.8673	20.8605	21.3837	20.5052	20.0007	21.0684	21.1078	20.6316	0.281301	0.674263	-0.306067	non-significant	0.0601531	0.20169	0.558667	non-significant	0.021999	0.259181	0.703867	non-significant	0.989284999449139	0.997549296741835	-0.00373333333333647	non-significant	0.356823795089891		0.260233333333328	non-significant	0.00709865	0.0811913	0.861	non-significant	0.000380886	0.0114645	1.27017	upregulated
Q00577	sp|Q00577|PURA_HUMANTranscriptionalactivatorproteinPur-alphaOS=HomosapiensGN=PURAPE=1SV=2	22.3708	21.4807	21.4316	21.9239	21.6002	21.8329	22.1331	22.3253	20.1813	22.2215	21.9775	22.0007	21.7551	21.9042	21.6032	21.5075	22.5758	21.6464	0.735999	0.92864	-0.155733	non-significant	0.270102	0.490501	-0.52	non-significant	0.957382	0.984979	-0.0246333	non-significant	0.734483321607775	0.966266874101842	0.156666666666663	non-significant	0.787802378784748		-0.124233333333336	non-significant	0.653638	0.842812	-0.2076	non-significant	0.988114	0.997536	0.00686667	non-significant
Q01658	sp|Q01658|NC2B_HUMANProteinDr1OS=HomosapiensGN=DR1PE=1SV=1	20.4902	20.9705	21.9143	20.7543	19.8964	20.4125	20.5731	20.3086	21.3147	20.5265	21.2664	20.911	20.3601	20.8778	21.0135	21.1298	19.1226	21.2241	0.619236	0.87261	0.2583	non-significant	0.744195	0.854554	-0.169167	non-significant	0.151845	0.550143	0.7706	non-significant	0.434336688027794	0.886961147606175	0.409133333333337	non-significant	0.790306643407664		-0.137766666666664	non-significant	0.971735	0.989088	-0.0183333	non-significant	0.473389	0.680061	0.374533	non-significant
Q14554	sp|Q14554|PDIA5_HUMANProteindisulfide-isomeraseA5OS=HomosapiensGN=PDIA5PE=1SV=1	21.0513	20.3465	20.8763	20.478	21.6876	21.7282	21.8115	21.7546	21.8977	21.9229	21.9637	21.3588	21.7655	21.8741	21.6551	21.9614	20.2027	21.5289	0.201678	0.601813	0.5339	non-significant	0.857638	0.919426	0.0728	non-significant	0.196951	0.585715	-0.5399	non-significant	0.215097604131207	0.836253881160086	0.517466666666664	non-significant	0.868989907693919		0.0669333333333348	non-significant	0.889511	0.954383	0.0563667	non-significant	0.0242544	0.13379	-1.00687	non-significant
Q14696	sp|Q14696|MESD_HUMANLDLRchaperoneMESDOS=HomosapiensGN=MESDC2PE=1SV=2	22.3963	22.3463	21.8771	22.1993	22.2836	22.263	22.4277	22.5465	21.6067	22.493	22.5122	22.5657	22.5299	21.4981	22.4751	22.9463	22.6194	22.6232	0.0568459	0.392215	-0.561933	non-significant	0.242884	0.463757	-0.33	non-significant	0.87868	0.960603	-0.0420667	non-significant	0.459160200795361	0.887678682858487	-0.205999999999996	non-significant	0.097321780622872		-0.480999999999998	non-significant	0.925009	0.972309	0.0259333	non-significant	0.887839	0.949372	0.0388667	non-significant
Q15126	sp|Q15126|PMVK_HUMANPhosphomevalonatekinaseOS=HomosapiensGN=PMVKPE=1SV=3	22.0565	21.3472	21.5998	21.5494	20.9568	21.061	21.1965	21.0574	21.5997	21.6132	21.5968	21.2138	21.0477	21.0361	21.2252	20.0915	21.0551	19.2198	0.0136005	0.184822	0.980867	non-significant	0.592887	0.758009	-0.190067	non-significant	0.18984	0.58092	0.478767	non-significant	0.00164154620193256	0.811590308120519	1.35246666666666	non-significant	0.00834096270165926		1.06693333333333	non-significant	0.609429	0.820412	0.181533	non-significant	0.12634	0.338447	0.564833	non-significant
Q2TAY7	sp|Q2TAY7|SMU1_HUMANWD40repeat-containingproteinSMU1OS=HomosapiensGN=SMU1PE=1SV=2	22.1309	22.1434	22.5051	22.5601	22.4172	22.617	22.0423	22.8575	22.5662	21.7089	21.5384	22.1838	22.5878	22.3599	22.4009	22.3243	22.6403	19.8879	0.122306	0.513045	0.832033	non-significant	0.201305	0.409277	0.6783	non-significant	0.599642	0.853637	-0.271633	non-significant	0.708668121861399	0.957892029769745	0.192866666666667	non-significant	0.0923943166380198		0.913933333333333	non-significant	0.939417	0.976619	0.0391333	non-significant	0.713167	0.842983	-0.189733	non-significant
Q3KQU3	sp|Q3KQU3|MA7D1_HUMANMAP7domain-containingprotein1OS=HomosapiensGN=MAP7D1PE=1SV=1	21.3426	20.0547	19.6588	19.4657	18.5817	21.1587	20.1019	19.7507	19.6653	20.7709	19.4869	20.7336	19.6008	20.4317	19.8535	19.4516	19.4846	19.5499	0.421289	0.79897	0.466633	non-significant	0.397892	0.607947	-0.491167	non-significant	0.29208	0.680809	0.616667	non-significant	0.160386632271815	0.81857433364856	0.835100000000004	non-significant	0.676482410264347		0.240000000000002	non-significant	0.830674	0.929102	-0.1227	non-significant	0.49994	0.700895	0.390033	non-significant
Q58FF8	sp|Q58FF8|H90B2_HUMANPutativeheatshockproteinHSP90-beta2OS=HomosapiensGN=HSP90AB2PPE=1SV=2	26.7281	27.018	26.7847	26.8002	26.5866	26.7349	26.9077	27.45	26.9754	26.3427	26.6986	26.3163	26.5416	27.0038	26.9366	26.7961	26.8081	26.0898	0.223777	0.611864	0.262667	non-significant	0.00657192	0.0571078	0.6585	non-significant	0.519369	0.815757	0.136367	non-significant	0.595327553470037	0.919196493393917	-0.112133333333333	non-significant	0.500860636786982		0.142566666666667	non-significant	0.190795	0.472257	0.2837	non-significant	0.93827	0.97288	0.0162667	non-significant
Q5EBM0	sp|Q5EBM0|CMPK2_HUMANUMP-CMPkinase2,mitochondrialOS=HomosapiensGN=CMPK2PE=1SV=3	19.8146	20.238	19.6518	19.8604	19.1273	20.3001	20.4762	21.0998	20.4559	20.5023	20.4408	20.4183	21.6189	21.7785	21.9419	19.0372	20.2123	20.8042	0.000339892	0.0118213	1.76187	upregulated	0.559599	0.739736	0.2235	non-significant	0.715926	0.900723	0.138867	non-significant	0.263282608237802	0.866794836062195	0.435899999999997	non-significant	0.505932942725066		-0.255300000000002	non-significant	0.0106419	0.10141	-1.10247	non-significant	0.000190324	0.00736876	-1.8783	downregulated
Q7KZ85	sp|Q7KZ85|SPT6H_HUMANTranscriptionelongationfactorSPT6OS=HomosapiensGN=SUPT6HPE=1SV=2	20.494	20.7247	20.3211	20.6191	20.5856	20.4705	20.681	21.5255	22.0356	19.7115	20.4321	20.4983	20.5549	20.8504	19.162	20.3558	20.5219	20.1051	0.729518	0.925771	-0.1385	non-significant	0.0085903	0.0662681	1.20007	non-significant	0.91011	0.972496	-0.0451333	non-significant	0.776493274395264	0.974121085604281	-0.113633333333333	non-significant	0.566000503369881		0.230800000000002	non-significant	0.00757779	0.0835267	1.22493	non-significant	0.422873	0.636636	0.324167	non-significant
Q8N0U8	sp|Q8N0U8|VKORL_HUMANVitaminKepoxidereductasecomplexsubunit1-likeprotein1OS=HomosapiensGN=VKORC1L1PE=1SV=2	22.3553	22.6135	22.3082	18.9235	22.495	22.6376	22.8265	22.3089	22.6985	22.92	22.6195	22.5214	22.7086	22.8385	22.6867	22.6172	23.1068	22.7275	0.915377	0.979898	-0.0725667	non-significant	0.911778	0.949635	-0.0756667	non-significant	0.131867	0.527378	1.07363	non-significant	0.848868833187425	0.98128709985937	-0.130199999999999	non-significant	0.0465429796387628		-1.46513333333333	non-significant	0.84532	0.935597	-0.1333	non-significant	0.641763	0.796189	-0.318933	non-significant
Q8TDB6	sp|Q8TDB6|DTX3L_HUMANE3ubiquitin-proteinligaseDTX3LOS=HomosapiensGN=DTX3LPE=1SV=1	20.8375	20.3653	20.653	20.0688	20.1949	19.6423	19.4694	19.6295	20.0112	19.4413	19.9884	20.2528	19.1325	20.3166	20.5476	18.9058	20.5914	19.8321	0.592811	0.860289	0.222467	non-significant	0.646028	0.793311	-0.1908	non-significant	0.132276	0.527378	0.649933	non-significant	0.776341990249373	0.974121085604281	0.117733333333337	non-significant	0.643572530748923		0.192233333333341	non-significant	0.479212	0.739483	-0.295533	non-significant	0.149757	0.369354	0.6197	non-significant
Q8TED4	sp|Q8TED4|G6PT3_HUMANGlucose-6-phosphateexchangerSLC37A2OS=HomosapiensGN=SLC37A2PE=2SV=2	19.8029	22.5803	21.8871	22.1649	22.0625	22.2039	22.4754	22.5256	22.4592	22.2377	22.2838	21.84	21.4795	20.6632	21.8768	22.2402	22.3748	20.2481	0.656911	0.890259	-0.2812	non-significant	0.563911	0.739736	0.366233	non-significant	0.264522	0.650625	-0.720333	non-significant	0.433702746675023	0.886961147606175	0.499466666666667	non-significant	0.41309003848066		0.522733333333331	non-significant	0.0854988	0.316115	1.1469	non-significant	0.894593	0.952623	0.0836	non-significant
Q8WUM0	sp|Q8WUM0|NU133_HUMANNuclearporecomplexproteinNup133OS=HomosapiensGN=NUP133PE=1SV=2	19.9662	20.3508	20.5402	19.4851	20.5408	19.7663	19.6663	19.4795	19.2517	20.012	19.4469	19.3915	19.6226	21.0568	20.1769	19.7748	19.5576	19.548	0.0652396	0.403913	0.658633	non-significant	0.653467	0.797689	-0.150967	non-significant	0.299009	0.682184	0.355	non-significant	0.976187227033077	0.9950939044735	-0.0100000000000051	non-significant	0.371408796305212		0.30393333333333	non-significant	0.0260285	0.175741	-0.8196	non-significant	0.999285	0.999903	0.0003	non-significant
Q96IX5	sp|Q96IX5|USMG5_HUMANUp-regulatedduringskeletalmusclegrowthprotein5OS=HomosapiensGN=USMG5PE=1SV=1	23.9261	24.3553	23.9044	23.9343	24.1929	23.8065	24.1972	24.2215	24.4122	23.5835	23.7085	23.9711	24.1862	24.0947	23.93	24.2477	23.9072	23.9849	0.88024	0.971117	0.0237	non-significant	0.00449425	0.0454296	0.5226	q-value < 0.05, -1 > FC < 1	0.594974	0.851085	0.0840333	non-significant	0.0794755396546612	0.81857433364856	-0.292233333333332	non-significant	0.663281059817646		-0.0686999999999962	non-significant	0.202314	0.484421	0.206667	non-significant	0.957566	0.984432	-0.00836667	non-significant
Q96S52	sp|Q96S52|PIGS_HUMANGPItransamidasecomponentPIG-SOS=HomosapiensGN=PIGSPE=1SV=3	20.4777	19.1456	19.8729	19.6742	19.2007	21.2067	20.228	19.9002	19.2617	19.8845	19.6731	19.645	20.4893	20.2254	19.4996	19.3645	20.7942	19.6828	0.809729	0.959429	0.124267	non-significant	0.903639	0.947505	0.0624333	non-significant	0.705808	0.896552	-0.195133	non-significant	0.680497802534114	0.946057920596207	-0.212966666666663	non-significant	0.876689201419882		0.0800333333333363	non-significant	0.595944	0.814029	-0.2748	non-significant	0.643759	0.79783	-0.239367	non-significant
Q9H3K2	sp|Q9H3K2|GHITM_HUMANGrowthhormone-inducibletransmembraneproteinOS=HomosapiensGN=GHITMPE=1SV=2	20.6558	21.0654	21.7185	20.9337	21.8822	21.0683	21.1275	20.9918	21.2125	21.0423	20.9883	20.3035	20.9632	20.7904	20.5629	20.7884	20.7753	21.471	0.446869	0.81005	-0.2394	non-significant	0.295333	0.517085	0.332567	non-significant	0.635583	0.869273	-0.148167	non-significant	0.457854500185307	0.887678682858487	-0.23353333333333	non-significant	0.370282865381783		0.283166666666666	non-significant	0.287235	0.577283	0.338433	non-significant	0.241205	0.474287	0.3744	non-significant
Q9H488	sp|Q9H488|OFUT1_HUMANGDP-fucoseproteinO-fucosyltransferase1OS=HomosapiensGN=POFUT1PE=1SV=1	21.7798	21.6325	20.9389	21.1526	20.9738	21.5925	22.0381	19.5166	21.4237	19.5434	20.9797	21.1602	21.7243	19.6291	21.0711	21.5226	20.1941	21.1677	0.818581	0.960394	-0.1533	non-significant	0.52112	0.70817	0.4317	non-significant	0.752701	0.918866	0.210767	non-significant	0.551388357826772	0.910813432116595	-0.400366666666663	non-significant	0.677942195973176		0.278166666666671	non-significant	0.782448	0.908921	0.184633	non-significant	0.344172	0.569055	0.642233	non-significant
Q9HCN8	sp|Q9HCN8|SDF2L_HUMANStromalcell-derivedfactor2-likeprotein1OS=HomosapiensGN=SDF2L1PE=1SV=2	22.3626	22.3033	22.7577	22.6457	22.7702	19.544	22.8723	22.9751	22.6992	23.1423	22.7287	22.7115	21.6753	22.9092	22.7951	22.6791	22.9591	22.6146	0.646677	0.883961	-0.291067	non-significant	0.984906	0.992646	-0.0119667	non-significant	0.207545	0.598991	0.821233	non-significant	0.862137414362198	0.98128709985937	0.109899999999996	non-significant	0.0992020944999435		-1.09763333333333	non-significant	0.541359	0.784527	0.389	non-significant	0.981501	0.995815	0.0146667	non-significant
Q9NRA2	sp|Q9NRA2|S17A5_HUMANSialinOS=HomosapiensGN=SLC17A5PE=1SV=2	20.1932	21.8333	21.4907	21.5325	19.4671	21.932	20.4095	21.9987	20.4993	19.7236	22.1858	22.2015	19.9573	22.1564	19.579	22.2026	22.3597	21.749	0.0894387	0.454119	-1.53953	non-significant	0.641662	0.791496	-0.401133	non-significant	0.820302	0.943626	0.1952	non-significant	0.399155186206459	0.873205162148886	-0.733466666666665	non-significant	0.202999446715761		-1.12656666666667	non-significant	0.638534	0.835065	0.404933	non-significant	0.482711	0.688341	0.608167	non-significant
Q9NUJ1	sp|Q9NUJ1|ABHDA_HUMANMycophenolicacidacyl-glucuronideesterase,mitochondrialOS=HomosapiensGN=ABHD10PE=1SV=1	21.1918	22.1345	21.3027	22.2188	21.2843	21.5502	20.9843	21.3046	21.242	21.9708	22.0756	21.2759	20.9306	20.5301	21.297	21.1567	21.4161	21.7214	0.118169	0.508622	-0.512167	non-significant	0.0727006	0.22535	-0.597133	non-significant	0.652669	0.873965	-0.141433	non-significant	0.283981061901304	0.871046714884193	0.342700000000001	non-significant	0.424476534272592		0.253033333333335	non-significant	0.416127	0.694444	0.257733	non-significant	0.0621223	0.233471	0.623767	non-significant
Q9UBV2	sp|Q9UBV2|SE1L1_HUMANProteinsel-1homolog1OS=HomosapiensGN=SEL1LPE=1SV=3	22.5386	23.2614	22.7926	22.6725	22.3905	22.5346	22.5977	22.3098	19.9153	23.2932	22.8471	22.3935	21.9718	22.2403	22.4346	22.5805	22.1355	22.7837	0.587525	0.857238	-0.284333	non-significant	0.0300633	0.131667	-1.237	non-significant	0.527717	0.819536	0.331667	non-significant	0.511871597854258	0.902501001799741	0.344699999999996	non-significant	0.950091795486312		0.0326333333333295	non-significant	0.254997	0.545446	-0.607967	non-significant	0.226065	0.45748	0.648633	non-significant
Q9UDW1	sp|Q9UDW1|QCR9_HUMANCytochromeb-c1complexsubunit9OS=HomosapiensGN=UQCR10PE=1SV=3	23.8459	23.7827	23.9112	24.0082	24.2838	24.0992	24.5365	24.0625	24.1367	24.0002	24.133	24.2275	24.203	24.1409	24.1707	24.1147	24.2824	24.2572	0.707898	0.918209	-0.0465667	non-significant	0.322113	0.544911	0.125	non-significant	0.0353402	0.304698	-0.2838	non-significant	0.435037053901687	0.886961147606175	-0.0978666666666683	non-significant	0.483271815193061		-0.0877000000000017	non-significant	0.554719	0.792164	0.0737	non-significant	0.018435	0.110484	-0.324933	non-significant
Q9UHV9	sp|Q9UHV9|PFD2_HUMANPrefoldinsubunit2OS=HomosapiensGN=PFDN2PE=1SV=1	22.9675	23.0196	22.8739	22.9718	22.7668	22.8905	23.2842	23.6964	23.2855	23.4648	22.9984	22.6379	22.7868	23.4046	22.7281	22.8415	23.0449	23.0764	0.945284	0.988968	-0.0144333	non-significant	0.0812127	0.23841	0.388333	non-significant	0.713862	0.900723	0.0773	non-significant	0.826628519813349	0.979300744323315	0.0460999999999991	non-significant	0.598719195799615		-0.111233333333331	non-significant	0.0475529	0.232586	0.448867	non-significant	0.92613	0.967134	-0.0195	non-significant
Q9UKD2	sp|Q9UKD2|MRT4_HUMANmRNAturnoverprotein4homologOS=HomosapiensGN=MRTO4PE=1SV=2	22.4219	21.1312	21.1842	21.4168	21.245	21.1094	21.4431	21.319	21.2481	21.6466	18.8479	21.7114	21.666	21.5507	21.3195	21.3544	21.3098	21.1487	0.676061	0.898767	0.2411	non-significant	0.305173	0.527325	0.601433	non-significant	0.577729	0.843338	0.322033	non-significant	0.359199854405897	0.871198632613545	-0.535666666666664	non-significant	0.980718915096726		-0.0139000000000031	non-significant	0.760878	0.896281	-0.175333	non-significant	0.907239	0.960606	0.0670333	non-significant
Q9ULC4	sp|Q9ULC4|MCTS1_HUMANMalignantT-cell-amplifiedsequence1OS=HomosapiensGN=MCTS1PE=1SV=1	21.6179	22.4072	21.9261	21.9164	21.695	21.6662	21.8143	21.4999	21.2791	21.9522	22.1622	21.505	21.5704	21.513	21.7465	21.7506	21.4248	21.7824	0.84203	0.967981	-0.0426333	non-significant	0.125743	0.310268	-0.342033	non-significant	0.303094	0.684965	0.224533	non-significant	0.311461161821769	0.871046714884193	0.220533333333332	non-significant	0.619603542671336		0.1066	non-significant	0.712857	0.874881	-0.0788667	non-significant	0.0969021	0.291987	0.373767	non-significant
Q9Y2L9	sp|Q9Y2L9|LRCH1_HUMANLeucine-richrepeatandcalponinhomologydomain-containingprotein1OS=HomosapiensGN=LRCH1PE=1SV=3	20.6472	21.6838	20.7828	21.277	21.0173	21.269	20.5673	21.4609	21.2978	20.8028	20.4514	20.9177	21.4541	21.6481	21.5031	21.2826	21.2107	20.3621	0.0727133	0.419123	0.5833	non-significant	0.221275	0.43572	0.3847	non-significant	0.625727	0.866399	-0.149833	non-significant	0.460849529858258	0.887678682858487	-0.227833333333333	non-significant	0.445330067644843		0.235966666666663	non-significant	0.177768	0.457119	-0.426433	non-significant	0.120311	0.330936	-0.497167	non-significant
Q9Y333	sp|Q9Y333|LSM2_HUMANU6snRNA-associatedSm-likeproteinLSm2OS=HomosapiensGN=LSM2PE=1SV=1	21.9526	23.0445	22.4004	22.284	22.4145	22.4904	22.0793	22.7181	22.3711	22.6088	22.2727	21.8271	22.4024	22.5251	22.3531	22.4602	22.5704	20.1827	0.176137	0.570744	0.6891	non-significant	0.755894	0.858889	0.1533	non-significant	0.887706	0.9674	0.0695333	non-significant	0.320173796804078	0.871046714884193	0.498433333333335	non-significant	0.194838094434919		0.658533333333331	non-significant	0.939496	0.976619	-0.0373667	non-significant	0.936911	0.971962	0.0389667	non-significant
Q9Y3B4	sp|Q9Y3B4|SF3B6_HUMANSplicingfactor3Bsubunit6OS=HomosapiensGN=SF3B6PE=1SV=1	22.0124	21.6516	21.827	22.1601	21.619	21.8784	21.3436	22.3369	21.6326	21.2949	21.3941	21.4923	20.4742	21.1106	21.6614	21.7863	20.7747	20.1526	0.641817	0.883961	0.177533	non-significant	0.329544	0.550223	0.377267	non-significant	0.883965	0.964839	-0.0555	non-significant	0.211321019998077	0.836253881160086	0.489233333333335	non-significant	0.019948230214421		0.981300000000005	non-significant	0.0864044	0.318888	0.688967	non-significant	0.0649457	0.240557	0.748267	non-significant
Q9Y679	sp|Q9Y679|AUP1_HUMANAncientubiquitousprotein1OS=HomosapiensGN=AUP1PE=1SV=1	21.7197	22.3295	21.6946	21.712	21.6583	21.797	22.0721	21.8162	22.6099	21.405	21.5645	21.4357	21.5337	22.3465	21.662	21.6227	21.931	21.5421	0.539099	0.834004	0.1488	non-significant	0.0105632	0.0739785	0.697667	non-significant	0.429796	0.770254	0.192167	non-significant	0.346615087738688	0.871046714884193	-0.230199999999996	non-significant	0.921101465204422		0.0238333333333358	non-significant	0.199041	0.479945	0.318667	non-significant	0.780308	0.88774	0.0672	non-significant
O14929	sp|O14929|HAT1_HUMANHistoneacetyltransferasetypeBcatalyticsubunitOS=HomosapiensGN=HAT1PE=1SV=1	21.9944	22.6096	22.2105	22.3991	22.1774	22.075	22.6874	22.669	22.5801	22.6827	22.4005	22.26	22.3347	22.895	22.0132	22.5409	22.4073	22.2191	0.90449	0.977814	0.0252	non-significant	0.353943	0.571883	0.197767	non-significant	0.796053	0.93053	0.0543333	non-significant	0.780354478057319	0.974700764018748	0.0586333333333364	non-significant	0.41852927875664		-0.171933333333335	non-significant	0.281231	0.569681	0.2312	non-significant	0.500054	0.700895	-0.1428	non-significant
O15400	sp|O15400|STX7_HUMANSyntaxin-7OS=HomosapiensGN=STX7PE=1SV=4	20.933	20.1973	22.3047	21.0349	19.1306	20.3809	23.1751	20.9505	23.7108	20.3871	23.2846	20.3441	23.4429	23.1746	22.9645	19.4642	20.1863	23.0901	0.0423352	0.351708	2.28047	non-significant	0.232533	0.450148	1.27353	non-significant	0.361386	0.729887	0.962867	non-significant	0.683294956739551	0.946739534928804	0.425066666666662	non-significant	0.485295701578867		-0.731400000000001	non-significant	0.577545	0.8013	-0.581867	non-significant	0.0644382	0.239109	-2.049	non-significant
O43665	sp|O43665|RGS10_HUMANRegulatorofG-proteinsignaling10OS=HomosapiensGN=RGS10PE=1SV=2	22.1549	22.3736	22.6911	22.2806	22.2683	22.5264	22.1913	23.0472	22.6302	22.3748	22.7	21.9576	22.4535	22.0066	22.2812	22.0075	22.7438	22.3139	0.671334	0.897591	-0.107967	non-significant	0.282037	0.50253	0.278767	non-significant	0.849667	0.953365	0.0481	non-significant	0.965612956836874	0.989729164550083	-0.0109333333333304	non-significant	0.989408007638881		0.00336666666666474	non-significant	0.153761	0.432809	0.3758	non-significant	0.53253	0.720337	0.159433	non-significant
O60869	sp|O60869|EDF1_HUMANEndothelialdifferentiation-relatedfactor1OS=HomosapiensGN=EDF1PE=1SV=1	23.3978	22.7851	22.9667	22.875	22.7957	22.8197	22.623	22.9837	23.1544	22.7924	22.5962	23.2304	22.8948	23.0101	22.6363	22.8386	22.7315	22.7071	0.64535	0.883961	0.088	non-significant	0.803814	0.889178	0.0473667	non-significant	0.259876	0.649984	0.219733	non-significant	0.552313912190773	0.910813432116595	0.113933333333335	non-significant	0.709760054334805		0.0710666666666739	non-significant	0.701118	0.869903	0.0733	non-significant	0.296765	0.528612	0.2028	non-significant
O75438	sp|O75438|NDUB1_HUMANNADHdehydrogenase[ubiquinone]1betasubcomplexsubunit1OS=HomosapiensGN=NDUFB1PE=1SV=1	21.1436	21.5177	21.2428	21.4909	21.7938	21.6604	21.634	21.6157	21.8151	22.1111	21.4143	20.0758	19.0129	19.8935	21.3196	19.1583	21.8523	20.8322	0.420407	0.79897	-0.538933	non-significant	0.464818	0.66872	0.487867	non-significant	0.601376	0.853637	-0.347	non-significant	0.381904164376138	0.872049262933003	0.586133333333336	non-significant	0.133606887810187		1.0341	non-significant	0.0263273	0.176162	1.61293	non-significant	0.0799605	0.266795	1.22603	non-significant
P07305	sp|P07305|H10_HUMANHistoneH1.0OS=HomosapiensGN=H1F0PE=1SV=3	25.1895	21.618	21.8787	21.315	20.7395	21.6557	21.6874	21.7717	22.0797	21.6842	21.8966	24.6562	21.7489	20.703	22.1278	18.7335	21.9584	21.6298	0.4701	0.820095	0.752667	non-significant	0.389988	0.601244	-0.8994	non-significant	0.124183	0.518451	1.65867	non-significant	0.0722483226967355	0.81857433364856	1.97176666666667	non-significant	0.65498989743914		0.462833333333336	non-significant	0.757131	0.894246	0.3197	non-significant	0.198439	0.424607	1.36883	non-significant
P23610	sp|P23610|F8I2_HUMANFactorVIIIintron22proteinOS=HomosapiensGN=F8A1PE=1SV=2	19.5839	20.8883	20.547	20.1877	19.7787	20.3625	20.6899	19.5873	20.469	19.8445	20.6112	19.6666	20.7199	21.2828	19.2683	20.0813	20.7034	18.9871	0.368939	0.748086	0.499733	non-significant	0.705018	0.829053	0.207967	non-significant	0.675511	0.881214	0.2301	non-significant	0.831284163181874	0.980342013131727	0.116833333333336	non-significant	0.735208253719735		0.185700000000001	non-significant	0.749975	0.890595	-0.174933	non-significant	0.878303	0.943555	-0.0839333	non-significant
P29966	sp|P29966|MARCS_HUMANMyristoylatedalanine-richC-kinasesubstrateOS=HomosapiensGN=MARCKSPE=1SV=4	20.0709	20.0859	20.4923	21.3821	22.4143	21.2968	20.2017	20.4698	20.6934	20.8537	21.3783	22.2402	24.1809	20.2444	23.6278	20.7405	20.9719	21.4561	0.0453044	0.363046	1.6282	non-significant	0.183738	0.387891	-1.03577	non-significant	0.0653362	0.39438	-1.48137	non-significant	0.566644442841124	0.912255103746554	0.434566666666669	non-significant	0.400902458616476		0.641566666666666	non-significant	0.00940625	0.0936972	-2.2294	non-significant	0.0049672	0.0520035	-2.468	non-significant
P35270	sp|P35270|SPRE_HUMANSepiapterinreductaseOS=HomosapiensGN=SPRPE=1SV=1	22.1528	22.0828	21.6604	21.5641	21.1756	20.9366	21.5467	21.1073	20.7999	22.1067	21.7769	21.437	20.5382	21.2878	21.5084	21.6228	20.7422	21.4723	0.58721	0.857238	-0.167633	non-significant	0.0583262	0.199115	-0.622233	non-significant	0.0279931	0.280204	0.7399	non-significant	0.123600607161982	0.81857433364856	0.49443333333333	non-significant	0.861350536092042		-0.0536666666666719	non-significant	0.896829	0.955996	0.0398333	non-significant	0.0134226	0.0937864	0.853867	non-significant
P42285	sp|P42285|SK2L2_HUMANSuperkillerviralicidicactivity2-like2OS=HomosapiensGN=SKIV2L2PE=1SV=3	21.4268	21.5025	20.5779	20.8241	20.34	20.6385	20.3788	20.7722	20.7073	21.1768	20.4363	20.6408	20.4649	20.7493	20.6037	20.656	20.4281	20.2597	0.526646	0.826838	0.158033	non-significant	0.596467	0.760217	-0.131867	non-significant	0.0350696	0.304698	0.5682	non-significant	0.233118776576309	0.849055176719069	0.303366666666669	non-significant	0.539883659815821		0.152933333333333	non-significant	0.956654	0.983002	0.0134667	non-significant	0.036492	0.17374	0.5631	non-significant
P42356	sp|P42356|PI4KA_HUMANPhosphatidylinositol4-kinasealphaOS=HomosapiensGN=PI4KAPE=1SV=4	19.8952	20.4464	19.9553	19.9317	19.475	19.6274	19.485	19.6022	18.9893	20.1319	19.6708	19.6511	19.188	19.3749	19.4741	19.6226	19.3087	19.6271	0.403085	0.786704	-0.1738	non-significant	0.0390551	0.159455	-0.4591	non-significant	0.0556161	0.37915	0.420933	non-significant	0.160904727573257	0.81857433364856	0.298466666666666	non-significant	0.444584585397171		0.158566666666665	non-significant	0.948837	0.979876	0.0131667	non-significant	0.00223091	0.0331726	0.7533	q-value < 0.05, -1 > FC < 1
P47712	sp|P47712|PA24A_HUMANCytosolicphospholipaseA2OS=HomosapiensGN=PLA2G4APE=1SV=2	21.0815	21.5306	21.2594	19.3512	21.0605	20.4897	21.3075	20.7369	20.4062	21.2574	21.0543	20.6409	20.025	19.3854	19.8577	20.8503	19.5113	20.8806	0.143756	0.538298	-0.658033	non-significant	0.699561	0.827639	-0.167333	non-significant	0.0353303	0.304698	0.990033	non-significant	0.200978138433258	0.836253881160086	0.570133333333331	non-significant	0.793028399379642		-0.113599999999998	non-significant	0.0256822	0.175357	1.06083	non-significant	0.00285532	0.0385468	1.53447	upregulated
P48507	sp|P48507|GSH0_HUMANGlutamate--cysteineligaseregulatorysubunitOS=HomosapiensGN=GCLMPE=1SV=1	22.5768	22.6875	22.6854	22.7596	22.6504	22.9102	22.3313	23.0464	22.9345	22.4454	22.9903	22.7061	22.8623	23.0797	23.0372	22.8734	22.6814	22.5043	0.108908	0.485435	0.3067	non-significant	0.755764	0.858889	0.0568	non-significant	0.50167	0.806974	-0.1235	non-significant	0.879843742778982	0.98128709985937	0.0275666666666652	non-significant	0.63445353725568		0.0870333333333306	non-significant	0.234844	0.520279	-0.222333	non-significant	0.0760631	0.263948	-0.343167	non-significant
P52292	sp|P52292|IMA1_HUMANImportinsubunitalpha-1OS=HomosapiensGN=KPNA2PE=1SV=1	22.0137	21.9697	21.8174	21.3966	19.1315	21.1019	21.9178	22.2794	22.4257	20.5068	21.2902	21.3972	21.7092	22.0612	21.6362	19.9903	20.2605	21.0464	0.010353	0.158036	1.3698	non-significant	0.0269952	0.124762	1.1429	non-significant	0.0094861	0.185385	1.39027	non-significant	0.193137091996568	0.821981309681853	0.632333333333332	non-significant	0.813886352489173		0.110933333333335	non-significant	0.395453	0.682014	0.405433	non-significant	0.78045	0.88774	0.1314	non-significant
P60903	sp|P60903|S10AA_HUMANProteinS100-A10OS=HomosapiensGN=S100A10PE=1SV=2	23.4663	23.9035	24.006	23.8833	24.1887	23.9139	23.7807	24.0912	24.1079	23.2386	23.7057	23.7519	24.2964	24.5111	24.1366	23.9226	23.9585	23.8898	0.0384748	0.34006	0.391067	non-significant	0.0255145	0.120914	0.427867	non-significant	0.254422	0.645529	-0.203367	non-significant	0.0550667105222595	0.81857433364856	-0.358233333333331	non-significant	0.681657697898421		0.071666666666669	non-significant	0.0813769	0.312111	-0.321433	non-significant	0.00860914	0.0729998	-0.522767	non-significant
P62312	sp|P62312|LSM6_HUMANU6snRNA-associatedSm-likeproteinLSm6OS=HomosapiensGN=LSM6PE=1SV=1	22.8617	22.8018	22.8164	23.0875	23.1975	23.2405	22.9205	23.3198	23.327	22.6955	23.2038	22.9782	23.4664	22.8048	23.0528	23.6239	23.3264	23.1787	0.155558	0.54514	-0.268333	non-significant	0.219193	0.432964	0.229933	non-significant	0.0715801	0.406658	-0.348533	non-significant	0.0350971242076743	0.81857433364856	-0.41716666666666	non-significant	0.279320256401395		-0.201166666666666	non-significant	0.656936	0.843099	0.0811	non-significant	0.13783	0.355309	-0.281367	non-significant
Q00535	sp|Q00535|CDK5_HUMANCyclin-dependent-likekinase5OS=HomosapiensGN=CDK5PE=1SV=3	21.7597	21.6008	21.4688	21.984	21.9812	22.1502	21.9209	19.764	21.192	22.2996	22.1009	21.8401	21.7002	21.9922	21.9464	22.0917	22.3256	21.831	0.590355	0.858156	-0.203167	non-significant	0.00886661	0.0671121	-1.12123	non-significant	0.26451	0.650625	-0.4287	non-significant	0.994544531872225	0.998847774941523	-0.00256666666667016	non-significant	0.90608145107692		-0.0443000000000033	non-significant	0.0257224	0.175357	-0.920633	non-significant	0.476416	0.681733	-0.269833	non-significant
Q13601	sp|Q13601|KRR1_HUMANKRR1smallsubunitprocessomecomponenthomologOS=HomosapiensGN=KRR1PE=1SV=4	22.2639	21.3927	21.517	19.9369	21.1674	21.3076	21.5707	21.7418	21.3907	21.3587	19.8424	22.4655	21.2017	19.6838	21.4086	21.4262	20.9649	21.5952	0.353095	0.741607	-0.564067	non-significant	0.565617	0.739736	0.345533	non-significant	0.139371	0.530592	0.920567	non-significant	0.858587054235556	0.98128709985937	-0.106566666666669	non-significant	0.38660836820318		-0.524799999999999	non-significant	0.193094	0.472827	0.803033	non-significant	0.124521	0.336374	0.959833	non-significant
Q14566	sp|Q14566|MCM6_HUMANDNAreplicationlicensingfactorMCM6OS=HomosapiensGN=MCM6PE=1SV=1	19.8719	22.4005	21.3616	19.3345	20.7506	20.633	21.9505	22.4854	21.9653	20.9086	20.7485	20.5192	21.3342	19.3177	21.0283	19.2502	19.1442	20.4919	0.162273	0.552211	0.9313	non-significant	0.0426168	0.166343	1.4083	non-significant	0.145937	0.543491	0.971967	non-significant	0.104317606815142	0.81857433364856	1.09666666666667	non-significant	0.349758759500586		0.610600000000002	non-significant	0.025878	0.175741	1.57367	non-significant	0.319655	0.554934	0.651267	non-significant
Q15075	sp|Q15075|EEA1_HUMANEarlyendosomeantigen1OS=HomosapiensGN=EEA1PE=1SV=2	21.3804	22.0226	21.8977	21.1955	21.7953	21.935	22.8477	21.9031	19.6736	21.1927	21.9069	21.8933	22.7513	21.9849	22.0174	21.811	22.2288	21.9612	0.665847	0.894772	0.250867	non-significant	0.743896	0.854554	-0.1895	non-significant	0.829234	0.94585	0.124967	non-significant	0.564010950497711	0.912255103746554	-0.336033333333337	non-significant	0.538702664118724		-0.358400000000007	non-significant	0.193794	0.473412	-0.7764	non-significant	0.408785	0.62923	-0.4843	non-significant
Q15386	sp|Q15386|UBE3C_HUMANUbiquitin-proteinligaseE3COS=HomosapiensGN=UBE3CPE=1SV=3	19.4299	20.7314	20.95	20.6621	20.5217	20.7442	20.9004	21.1735	21.4478	21.4844	20.73	20.866	21.0218	19.2442	20.1882	19.7428	20.9207	20.3585	0.680171	0.900459	-0.189267	non-significant	0.748371	0.855501	0.1471	non-significant	0.554546	0.832562	-0.272233	non-significant	0.149361099491136	0.81857433364856	0.686133333333338	non-significant	0.512718007956231		0.302	non-significant	0.039319	0.21066	1.0225	non-significant	0.633678	0.791905	0.219033	non-significant
Q15397	sp|Q15397|PUM3_HUMANPumiliohomolog3OS=HomosapiensGN=PUM3PE=1SV=3	21.3758	19.913	20.2698	20.6067	19.7445	19.5251	20.1036	20.3853	19.2601	20.385	20.2678	19.8901	20.2389	19.5079	19.5117	19.9318	19.995	20.318	0.413021	0.796388	-0.328767	non-significant	0.508122	0.699307	-0.264633	non-significant	0.172181	0.571317	0.560767	non-significant	0.802413752415014	0.979300744323315	0.0993666666666684	non-significant	0.757223330456213		-0.12283333333334	non-significant	0.681136	0.856428	0.1635	non-significant	0.0693514	0.250544	0.7667	non-significant
Q5RI15	sp|Q5RI15|COX20_HUMANCytochromecoxidaseprotein20homologOS=HomosapiensGN=COX20PE=1SV=2	22.4643	22.614	22.8468	22.3927	22.2753	22.465	23.0401	22.7804	23.1807	22.1404	22.3285	22.1606	22.4045	22.7704	22.8301	22.3126	22.43	22.2693	0.0322164	0.298674	0.331033	non-significant	5.8155e-05	0.0063366	0.790567	q-value < 0.05, -1 > FC < 1	0.0786683	0.429328	0.264033	non-significant	0.375146752322653	0.872049262933003	-0.127466666666674	non-significant	0.775969842252538		0.0403666666666638	non-significant	0.031763	0.193406	0.332067	non-significant	0.850941	0.925602	-0.0266333	non-significant
Q6YN16	sp|Q6YN16|HSDL2_HUMANHydroxysteroiddehydrogenase-likeprotein2OS=HomosapiensGN=HSDL2PE=1SV=1	21.5094	22.2293	21.4487	21.6609	21.3885	21.6215	21.4869	21.5704	20.8124	22.2859	21.8532	21.526	21.6847	21.5636	21.6753	21.5813	21.2092	21.6766	0.548245	0.838538	0.152167	non-significant	0.0298056	0.131217	-0.598467	non-significant	0.49774	0.804944	0.172167	non-significant	0.128785063664722	0.81857433364856	0.399333333333331	non-significant	0.787562822574463		0.0679333333333361	non-significant	0.177447	0.457119	-0.3513	non-significant	0.727467	0.850577	0.0879333	non-significant
Q7Z4Q2	sp|Q7Z4Q2|HEAT3_HUMANHEATrepeat-containingprotein3OS=HomosapiensGN=HEATR3PE=1SV=2	21.7468	22.6562	21.6939	21.5142	21.1681	21.1416	21.2286	22.0496	21.6018	21.4923	21.1007	20.8738	20.6596	21.0146	20.9654	20.9074	21.2843	21.2154	0.348127	0.736451	-0.255833	non-significant	0.0955968	0.261803	0.471067	non-significant	0.0122871	0.20929	0.757667	non-significant	0.940867739727381	0.986110531612399	0.0198999999999998	non-significant	0.606278127242087		0.13893333333333	non-significant	0.0133256	0.114892	0.7468	non-significant	0.000646393	0.0174119	1.15243	upregulated
Q8IWB1	sp|Q8IWB1|IPRI_HUMANInositol1,4,5-trisphosphatereceptor-interactingproteinOS=HomosapiensGN=ITPRIPPE=1SV=1	21.3199	22.0175	21.4658	21.5676	21.4089	21.5548	21.8286	22.2603	21.9294	21.4192	21.695	21.5278	21.539	21.7099	21.5917	21.712	21.9339	21.5665	0.476374	0.820095	-0.123933	non-significant	0.0170305	0.0957443	0.458767	non-significant	0.600927	0.853637	0.0906333	non-significant	0.280506887772614	0.870909416512394	-0.190133333333332	non-significant	0.201484548360096		-0.227033333333335	non-significant	0.0361901	0.202349	0.392567	non-significant	0.942357	0.975583	-0.0124667	non-significant
Q8NFQ8	sp|Q8NFQ8|TOIP2_HUMANTorsin-1A-interactingprotein2OS=HomosapiensGN=TOR1AIP2PE=1SV=1	21.842	18.4185	21.6364	21.5259	19.2129	21.7256	21.5842	21.8303	20.498	21.7416	22.0119	21.6617	21.9259	21.7963	21.9973	22.0021	21.9188	20.0134	0.494358	0.820475	0.595067	non-significant	0.564148	0.739736	-0.5009	non-significant	0.826693	0.94585	-0.189167	non-significant	0.569745896389324	0.912255103746554	0.493633333333332	non-significant	0.572581852521521		-0.489966666666664	non-significant	0.489192	0.748005	-0.602333	non-significant	0.155256	0.377512	-1.2742	non-significant
Q92522	sp|Q92522|H1X_HUMANHistoneH1xOS=HomosapiensGN=H1FXPE=1SV=1	21.9728	19.6729	20.0691	21.1749	21.1897	21.0122	21.6048	20.6731	21.1971	21.1624	21.5367	23.4803	21.316	21.454	21.0567	21.4151	21.6993	21.4181	0.686631	0.905107	-0.235267	non-significant	0.13691	0.325673	-0.901467	non-significant	0.348557	0.720693	-0.554	non-significant	0.352815058683966	0.871198632613545	0.548966666666669	non-significant	0.510992957378235		-0.385233333333328	non-significant	0.840318	0.933263	-0.117233	non-significant	0.238113	0.471174	-0.703967	non-significant
Q92600	sp|Q92600|RCD1_HUMANCelldifferentiationproteinRCD1homologOS=HomosapiensGN=RQCD1PE=1SV=1	21.4395	22.1415	21.6357	21.9444	21.6136	22.2276	22.1323	22.1692	22.3589	21.8939	22.2095	21.972	22.1063	22.1966	21.702	22.0383	22.3046	21.8263	0.793204	0.955022	-0.0547667	non-significant	0.357583	0.574597	0.195	non-significant	0.370569	0.738977	-0.189633	non-significant	0.880927911393809	0.98128709985937	-0.0312666666666672	non-significant	0.542763720363474		-0.127866666666666	non-significant	0.304497	0.591527	0.2185	non-significant	0.220794	0.451714	-0.262733	non-significant
Q96M27	sp|Q96M27|PRRC1_HUMANProteinPRRC1OS=HomosapiensGN=PRRC1PE=1SV=1	22.7779	22.8881	22.6739	23.0324	22.2453	22.6814	22.4624	22.7503	21.9173	22.6311	22.934	22.2428	22.2168	22.2662	22.2642	22.686	22.2285	22.5813	0.3032	0.691974	-0.249533	non-significant	0.349483	0.567357	-0.225967	non-significant	0.59514	0.851085	0.126933	non-significant	0.662634949053891	0.939434014052622	0.10403333333333	non-significant	0.518975352078465		0.154433333333333	non-significant	0.593228	0.812836	0.1276	non-significant	0.0393036	0.178195	0.5309	non-significant
Q99805	sp|Q99805|TM9S2_HUMANTransmembrane9superfamilymember2OS=HomosapiensGN=TM9SF2PE=1SV=1	22.6289	22.7272	21.923	22.8963	22.9326	22.7242	23.2419	23.0138	23.2425	23.078	22.8953	22.6127	23.2438	23.3568	23.1139	22.5871	22.9042	22.7164	0.017369	0.224158	0.502267	non-significant	0.12467	0.308965	0.304067	non-significant	0.0387523	0.318167	-0.424667	non-significant	0.509089115155678	0.902269387209167	0.126099999999997	non-significant	0.546083463226436		0.115133333333333	non-significant	0.704266	0.871624	-0.0721	non-significant	0.000660587	0.0174119	-0.8118	q-value < 0.05, -1 > FC < 1
Q9BU23	sp|Q9BU23|LMF2_HUMANLipasematurationfactor2OS=HomosapiensGN=LMF2PE=1SV=2	22.4631	21.232	20.9178	20.7839	20.9564	20.7014	21.5423	21.2549	21.6672	21.0548	20.714	21.2751	21.2825	19.2956	19.7546	21.0836	21.2709	21.1014	0.0303983	0.295248	-1.04107	non-significant	0.291656	0.513232	0.4735	non-significant	0.1162	0.506247	0.723733	non-significant	0.755273501653767	0.969071864108365	-0.137333333333334	non-significant	0.446990510111561		-0.338066666666673	non-significant	0.00662534	0.0772454	1.37723	non-significant	0.00527872	0.0536538	1.42673	non-significant
Q9BVK6	sp|Q9BVK6|TMED9_HUMANTransmembraneemp24domain-containingprotein9OS=HomosapiensGN=TMED9PE=1SV=2	24.3439	24.316	24.6376	24.422	24.63	24.849	24.9599	24.8843	24.9114	24.4368	24.7488	24.789	25.1975	25.029	24.8485	24.7519	24.8138	24.656	0.0572583	0.392645	0.284433	non-significant	0.0787596	0.233885	0.260333	non-significant	0.164877	0.564819	-0.201167	non-significant	0.557973308582087	0.912255103746554	-0.0823666666666654	non-significant	0.448988375013309		-0.106900000000003	non-significant	0.450791	0.726738	-0.106467	non-significant	0.000719825	0.0178988	-0.5925	q-value < 0.05, -1 > FC < 1
Q9BVP2	sp|Q9BVP2|GNL3_HUMANGuaninenucleotide-bindingprotein-like3OS=HomosapiensGN=GNL3PE=1SV=2	22.7111	19.7026	18.7688	18.9645	20.0107	19.5989	19.591	19.8527	19.8148	19.6897	18.8692	22.5603	19.3882	19.5273	19.5291	18.9367	19.735	19.5026	0.922028	0.981328	0.0901	non-significant	0.503918	0.698039	-0.620233	non-significant	0.352566	0.72419	0.869467	non-significant	0.295988987254695	0.871046714884193	0.981633333333335	non-significant	0.884913488493867		0.13326666666666	non-significant	0.768525	0.900121	0.2713	non-significant	0.329945	0.560033	0.912633	non-significant
Q9BW60	sp|Q9BW60|ELOV1_HUMANElongationofverylongchainfattyacidsprotein1OS=HomosapiensGN=ELOVL1PE=1SV=1	24.3871	23.2952	23.6918	23.1566	23.499	23.1141	23.3557	23.6512	23.6529	23.3377	23.7909	23.5678	23.3847	23.0153	23.287	23.5808	23.5284	23.5772	0.155065	0.54514	-0.333133	non-significant	0.95687	0.976764	-0.0122	non-significant	0.0301767	0.288663	0.5348	non-significant	0.988210065527517	0.997325274449567	0.0033333333333303	non-significant	0.189630773865893		-0.305566666666667	non-significant	0.165557	0.442968	0.324267	non-significant	0.0237537	0.13222	0.562367	non-significant
Q9H8Y8	sp|Q9H8Y8|GORS2_HUMANGolgireassembly-stackingprotein2OS=HomosapiensGN=GORASP2PE=1SV=3	19.4573	21.4318	22.0254	21.771	21.5262	21.7565	21.6614	21.262	21.0518	21.411	21.6608	21.3415	21.5055	21.5436	21.6642	21.6268	21.1308	21.894	0.964534	0.989117	0.0205667	non-significant	0.752646	0.85754	-0.146033	non-significant	0.138978	0.530081	-0.713067	non-significant	0.863715768999288	0.98128709985937	-0.0794333333333377	non-significant	0.772321967150584		0.134033333333328	non-significant	0.59668	0.814087	-0.246033	non-significant	0.208203	0.437347	-0.5996	non-significant
Q9H9J2	sp|Q9H9J2|RM44_HUMAN39SribosomalproteinL44,mitochondrialOS=HomosapiensGN=MRPL44PE=1SV=1	19.7987	19.5777	19.3476	19.1939	19.1342	19.2008	19.8463	20.2638	20.6221	19.5873	19.511	21.0006	19.3147	21.027	19.2671	19.307	20.4139	20.221	0.816796	0.959443	-0.111033	non-significant	0.660431	0.802847	0.2111	non-significant	0.411291	0.759255	0.398367	non-significant	0.912982956404472	0.98128709985937	0.0523333333333298	non-significant	0.10941995676729		-0.804333333333332	non-significant	0.439262	0.717753	0.374467	non-significant	0.540725	0.72426	-0.294933	non-significant
Q9NRX4	sp|Q9NRX4|PHP14_HUMAN14kDaphosphohistidinephosphataseOS=HomosapiensGN=PHPT1PE=1SV=1	21.2273	21.0933	21.3283	20.9255	21.4064	21.0853	21.5298	20.4438	21.0519	21.3177	21.2326	20.179	21.1599	20.0127	19.9376	21.409	21.1179	21.0398	0.0376025	0.336217	-0.818833	non-significant	0.785771	0.876306	0.0987333	non-significant	0.831537	0.94585	0.0772333	non-significant	0.446513996171137	0.886961147606175	-0.279133333333334	non-significant	0.8907717949792		-0.0498333333333321	non-significant	0.0949429	0.335901	0.638433	non-significant	0.0324925	0.16144	0.846233	non-significant
Q9P287	sp|Q9P287|BCCIP_HUMANBRCA2andCDKN1A-interactingproteinOS=HomosapiensGN=BCCIPPE=1SV=1	22.9464	23.2104	22.7315	22.7795	22.6801	22.7911	23.0754	23.307	23.1636	22.9362	22.8517	22.6608	22.929	23.1299	22.773	22.8397	22.8131	22.2466	0.0801012	0.432546	0.310833	non-significant	0.0434472	0.167268	0.365767	non-significant	0.21782	0.608998	0.212533	non-significant	0.284973325175365	0.871046714884193	0.183099999999996	non-significant	0.48871478752752		0.117100000000001	non-significant	0.170429	0.449511	0.238033	non-significant	0.910725	0.961816	0.0188	non-significant
Q9UBR2	sp|Q9UBR2|CATZ_HUMANCathepsinZOS=HomosapiensGN=CTSZPE=1SV=1	22.8641	23.5739	23.4882	23.353	23.6401	23.5843	23.9936	24.1262	24.1249	23.3022	23.6029	23.2637	23.6058	19.7599	23.2669	23.8506	23.936	23.5811	0.0361055	0.327825	-1.57837	non-significant	0.326552	0.547408	0.691967	non-significant	0.754459	0.919876	-0.217067	non-significant	0.566404974391965	0.912255103746554	-0.39963333333333	non-significant	0.704503007661311		-0.263433333333332	non-significant	0.0157518	0.126756	1.8707	non-significant	0.129106	0.342725	1.09787	non-significant
Q9UFN0	sp|Q9UFN0|NPS3A_HUMANProteinNipSnaphomolog3AOS=HomosapiensGN=NIPSNAP3APE=1SV=2	22.1692	21.8526	22.0651	22.4093	22.5206	22.3211	22.2524	22.6915	22.5241	22.5407	22.4498	22.2587	22.443	22.4048	22.5692	22.5801	22.7278	22.744	0.114776	0.497372	-0.211633	non-significant	0.571293	0.742898	0.0729333	non-significant	0.00812759	0.173727	-0.388033	non-significant	0.0517934918432683	0.81857433364856	-0.267566666666664	non-significant	0.0522533092457693		-0.266966666666665	non-significant	0.894425	0.954641	0.017	non-significant	0.00339847	0.0422646	-0.443367	q-value < 0.05, -1 > FC < 1
O00483	sp|O00483|NDUA4_HUMANCytochromecoxidasesubunitNDUFA4OS=HomosapiensGN=NDUFA4PE=1SV=1	24.01	24.1138	24.0659	23.8501	23.9216	24.1161	24.0402	24.3402	24.2785	23.8809	23.8909	23.8218	24.2015	24.3074	23.9207	23.9901	24.1501	23.923	0.318385	0.70783	0.122133	non-significant	0.00944779	0.0694869	0.3551	non-significant	0.408268	0.758158	0.100633	non-significant	0.206093168686436	0.836253881160086	-0.156533333333329	non-significant	0.62804317802461		-0.0584666666666642	non-significant	0.527757	0.775202	0.0764333	non-significant	0.509146	0.70688	-0.0799667	non-significant
O14828	sp|O14828|SCAM3_HUMANSecretorycarrier-associatedmembraneprotein3OS=HomosapiensGN=SCAMP3PE=1SV=3	23.6743	23.8169	23.5393	23.0164	23.4028	22.8173	24.1224	23.9543	24.6306	22.502	22.8519	22.8598	24.073	23.9245	22.9982	23.781	23.2011	23.438	0.483803	0.820095	0.191867	non-significant	6.53699e-05	0.0063366	1.49787	upregulated	0.0417878	0.331075	0.598	non-significant	0.015494579907213	0.81857433364856	-0.73546666666666	non-significant	0.161357360772852		-0.394533333333328	non-significant	0.0506549	0.236864	0.570533	non-significant	0.965925	0.988568	0.0116	non-significant
O14949	sp|O14949|QCR8_HUMANCytochromeb-c1complexsubunit8OS=HomosapiensGN=UQCRQPE=1SV=4	24.1541	23.2873	23.5823	23.5309	23.8588	23.853	23.6147	24.066	23.9031	23.7856	23.4935	23.966	23.9782	23.9631	23.9427	23.3598	23.6186	23.6497	0.0528072	0.379108	0.418633	non-significant	0.577196	0.74726	0.1129	non-significant	0.717597	0.900873	-0.073	non-significant	0.316116252723644	0.871046714884193	0.205666666666666	non-significant	0.317934080155354		0.204866666666668	non-significant	0.620796	0.822715	-0.100067	non-significant	0.16924	0.393963	-0.286767	non-significant
O15173	sp|O15173|PGRC2_HUMANMembrane-associatedprogesteronereceptorcomponent2OS=HomosapiensGN=PGRMC2PE=1SV=1	23.6648	23.7574	23.6579	23.9382	24.2494	24.2072	24.4299	24.473	24.2277	24.3121	24.1068	23.9272	24.453	24.6805	24.2636	24.2603	24.3479	24.0952	0.10843	0.485435	0.231233	non-significant	0.0729247	0.225364	0.2615	non-significant	0.00584463	0.154859	-0.438233	non-significant	0.391912419330089	0.872049262933003	-0.1191	non-significant	0.458096712337877		-0.102866666666664	non-significant	0.520607	0.771699	-0.0888333	non-significant	5.35248e-05	0.00289034	-0.772333	q-value < 0.05, -1 > FC < 1
O15254	sp|O15254|ACOX3_HUMANPeroxisomalacyl-coenzymeAoxidase3OS=HomosapiensGN=ACOX3PE=1SV=2	22.4025	23.8254	22.1015	22.8565	22.2801	22.7305	23.137	22.762	22.406	23.3357	22.7658	22.4124	22.4861	22.7245	22.904	22.4561	22.7713	22.6406	0.825973	0.961595	0.0822	non-significant	0.852207	0.916195	-0.0696333	non-significant	0.680878	0.884279	0.1541	non-significant	0.566711552808452	0.912255103746554	0.215299999999999	non-significant	0.999359168441786		-0.000299999999999301	non-significant	0.865149	0.939475	0.0634667	non-significant	0.848088	0.92333	0.0716	non-significant
O75663	sp|O75663|TIPRL_HUMANTIP41-likeproteinOS=HomosapiensGN=TIPRLPE=1SV=2	20.7192	22.4475	21.6275	21.7838	21.8993	21.6375	22.0032	21.3281	21.8724	22.0143	21.4893	21.027	21.8595	21.4966	21.7046	21.1351	22.0994	22.3663	0.65625	0.890259	-0.180033	non-significant	0.579863	0.748941	0.224367	non-significant	0.664372	0.875405	-0.175467	non-significant	0.382807217798695	0.872049262933003	-0.356733333333327	non-significant	0.816900833589971		-0.0933999999999955	non-significant	0.90587	0.960389	0.0476667	non-significant	0.825689	0.90848	-0.0888333	non-significant
O75695	sp|O75695|XRP2_HUMANProteinXRP2OS=HomosapiensGN=RP2PE=1SV=4	22.4119	22.353	22.4054	22.5375	22.7175	23.0743	22.4881	23.0473	23.325	22.1837	22.6067	22.4251	23.3736	22.8635	22.6741	22.8125	22.7874	22.1498	0.134277	0.525832	0.387167	non-significant	0.041029	0.163162	0.5483	non-significant	0.135051	0.528711	-0.386333	non-significant	0.47670901416733	0.892524541123505	-0.178066666666666	non-significant	0.440813931270557		0.193199999999997	non-significant	0.945543	0.979759	-0.0169333	non-significant	0.0319814	0.159674	-0.5803	non-significant
P03905	sp|P03905|NU4M_HUMANNADH-ubiquinoneoxidoreductasechain4OS=HomosapiensGN=MT-ND4PE=1SV=1	21.3947	22.2809	21.3056	21.7446	21.7695	21.8316	21.7179	21.8152	21.1962	21.739	21.7658	21.4826	21.7115	21.7331	21.5379	21.7031	21.9213	21.1113	0.748339	0.935907	0.0822667	non-significant	0.737278	0.848987	-0.0860333	non-significant	0.636374	0.869273	-0.1215	non-significant	0.743535767157314	0.966266874101842	0.0838999999999999	non-significant	0.432204266456751		0.203333333333333	non-significant	0.742067	0.884789	-0.0844	non-significant	0.998649	0.999903	-0.000433333	non-significant
P06280	sp|P06280|AGAL_HUMANAlpha-galactosidaseAOS=HomosapiensGN=GLAPE=1SV=1	21.2887	22.0411	21.3042	21.5501	21.5526	21.3938	22.01	21.9765	21.5965	21.8462	21.7336	21.2177	21.3347	21.4445	21.2479	21.4258	21.7097	21.7082	0.205698	0.602878	-0.2722	non-significant	0.222505	0.436501	0.261833	non-significant	0.826362	0.94585	0.0458333	non-significant	0.941196242199715	0.986110531612399	-0.0153999999999961	non-significant	0.581426657278327		-0.115733333333335	non-significant	0.0241554	0.168024	0.518633	non-significant	0.34066	0.567398	0.2023	non-significant
P12004	sp|P12004|PCNA_HUMANProliferatingcellnuclearantigenOS=HomosapiensGN=PCNAPE=1SV=1	19.6147	22.3526	21.8197	21.9137	21.7612	21.9858	21.7843	21.9292	22.0862	21.6719	21.7679	21.7955	22.1128	20.473	21.9033	21.647	22.1846	21.6132	0.567868	0.846849	-0.318567	non-significant	0.73487	0.847641	0.188133	non-significant	0.270708	0.656754	-0.624567	non-significant	0.89978258074583	0.98128709985937	-0.0698333333333281	non-significant	0.896739813687888		0.0719666666666683	non-significant	0.435851	0.714326	0.436867	non-significant	0.673908	0.81826	-0.234033	non-significant
P12236	sp|P12236|ADT3_HUMANADP/ATPtranslocase3OS=HomosapiensGN=SLC25A6PE=1SV=4	29.0967	28.3049	28.3636	28.3674	28.4729	28.5382	28.5999	28.7861	28.7767	28.4127	28.474	29.0173	28.7657	28.67	28.5848	28.5865	28.6226	28.3887	0.479201	0.820095	0.1409	non-significant	0.663149	0.803991	0.0862333	non-significant	0.516794	0.813861	0.1289	non-significant	0.606676093482602	0.921220861094743	0.102066666666659	non-significant	0.711682809396234		-0.0731000000000037	non-significant	0.810324	0.917145	0.0474	non-significant	0.66728	0.814065	-0.0851	non-significant
P14735	sp|P14735|IDE_HUMANInsulin-degradingenzymeOS=HomosapiensGN=IDEPE=1SV=4	21.8561	22.4557	21.4656	22.0953	21.954	22.4867	22.4647	22.4425	22.7037	21.7982	22.3718	21.4967	22.2873	22.3177	22.1794	22.0603	22.3488	22.0949	0.706687	0.917798	0.0934667	non-significant	0.0186262	0.101725	0.648067	non-significant	0.316426	0.69668	-0.252867	non-significant	0.270713196025474	0.866794836062195	-0.2791	non-significant	0.965656171279198		0.0106666666666726	non-significant	0.276673	0.567694	0.2755	non-significant	0.189515	0.414589	-0.335667	non-significant
P17050	sp|P17050|NAGAB_HUMANAlpha-N-acetylgalactosaminidaseOS=HomosapiensGN=NAGAPE=1SV=2	19.6235	20.4129	21.868	21.5823	22.2124	19.0937	21.8014	21.5069	22.4488	21.3895	19.0079	21.8797	20.7901	21.5976	21.6481	22.3364	21.797	21.6463	0.490308	0.820095	-0.5813	non-significant	0.179381	0.381555	1.16	non-significant	0.695372	0.890146	-0.328	non-significant	0.176752751729193	0.821913243031077	-1.16753333333333	non-significant	0.259822794081669		-0.963766666666668	non-significant	0.495851	0.753693	0.573767	non-significant	0.401186	0.624134	-0.710467	non-significant
P31942	sp|P31942|HNRH3_HUMANHeterogeneousnuclearribonucleoproteinH3OS=HomosapiensGN=HNRNPH3PE=1SV=2	24.2791	24.0811	23.7677	24.1092	23.9025	24.25	23.0601	24.0515	23.9707	23.7859	23.2459	24.074	24.3119	24.5089	24.2309	24.1514	24.5059	23.1005	0.219947	0.610539	0.4313	non-significant	0.981718	0.991381	-0.00783333	non-significant	0.896229	0.969877	-0.0446	non-significant	0.527991126064602	0.908162439802651	-0.217333333333325	non-significant	0.624719223988119		0.167966666666668	non-significant	0.070978	0.286143	-0.656467	non-significant	0.374717	0.595713	-0.307933	non-significant
P36405	sp|P36405|ARL3_HUMANADP-ribosylationfactor-likeprotein3OS=HomosapiensGN=ARL3PE=1SV=2	22.323	22.1835	21.7788	22.1544	22.3841	22.3596	22.4771	20.3143	22.6056	22.0122	22.4452	22.1678	22.7327	22.4359	22.0277	22.507	22.7037	22.3866	0.764537	0.945624	-0.133667	non-significant	0.365452	0.579428	-0.4094	non-significant	0.647869	0.871184	-0.204267	non-significant	0.471314870965141	0.88995537090937	-0.324033333333333	non-significant	0.602704072502842		-0.233066666666669	non-significant	0.192217	0.472827	-0.599767	non-significant	0.499137	0.700895	-0.303667	non-significant
P46109	sp|P46109|CRKL_HUMANCrk-likeproteinOS=HomosapiensGN=CRKLPE=1SV=1	22.3351	24.0523	22.9984	23.0339	22.6496	22.958	23.1646	23.0515	23.4274	22.608	23.141	22.7807	22.8619	22.9733	22.5124	22.8972	23.3901	22.9626	0.365095	0.747416	-0.300767	non-significant	0.26725	0.487792	0.371267	non-significant	0.452835	0.781254	0.2481	non-significant	0.467307387994357	0.888806668297125	-0.240066666666664	non-significant	0.538065094963455		-0.202800000000003	non-significant	0.20024	0.482269	0.431967	non-significant	0.299673	0.532406	0.346067	non-significant
P53999	sp|P53999|TCP4_HUMANActivatedRNApolymeraseIItranscriptionalcoactivatorp15OS=HomosapiensGN=SUB1PE=1SV=3	24.193	24.157	23.7175	23.1579	23.4578	21.86	23.0811	22.32	22.1692	24.689	24.0855	24.1137	21.3458	23.1105	23.8899	23.8132	22.5982	24.1565	0.225871	0.612114	-0.740567	non-significant	0.00900157	0.0671681	-1.77263	non-significant	0.0598526	0.385008	1.19727	non-significant	0.207014525837147	0.836253881160086	0.773433333333333	non-significant	0.252674975199171		-0.697400000000002	non-significant	0.664873	0.845827	-0.258633	non-significant	0.0522349	0.212736	1.24043	non-significant
P54886	sp|P54886|P5CS_HUMANDelta-1-pyrroline-5-carboxylatesynthaseOS=HomosapiensGN=ALDH18A1PE=1SV=2	20.4684	19.6435	21.2453	21.1596	19.9112	21.4317	19.6271	20.3095	21.5558	21.0749	21.4746	21.5002	19.9949	21.1704	21.4338	21.402	21.2358	21.3236	0.407803	0.789733	-0.4541	non-significant	0.131555	0.316844	-0.852433	non-significant	0.484878	0.796891	-0.381767	non-significant	0.956665299580605	0.986966915404425	0.0294333333333299	non-significant	0.376240794383652		-0.4863	non-significant	0.499461	0.755478	-0.3689	non-significant	0.449525	0.664093	-0.413967	non-significant
P56385	sp|P56385|ATP5I_HUMANATPsynthasesubunite,mitochondrialOS=HomosapiensGN=ATP5IPE=1SV=2	23.4002	23.9418	23.7608	23.5063	23.6353	23.5315	24.0524	24.1114	24.081	23.5479	23.8118	23.362	23.6238	23.9004	23.5664	23.7043	23.6299	23.6697	0.841395	0.967793	0.0289	non-significant	0.0030369	0.0387154	0.5077	q-value < 0.05, -1 > FC < 1	0.32952	0.704044	0.143233	non-significant	0.517777874580042	0.904238466926167	-0.0940666666666665	non-significant	0.449650146055991		-0.110266666666661	non-significant	0.0168682	0.132619	0.384733	non-significant	0.977519	0.994975	0.00406667	non-significant
P62633	sp|P62633|CNBP_HUMANCellularnucleicacid-bindingproteinOS=HomosapiensGN=CNBPPE=1SV=1	20.7783	21.9677	21.6305	21.5581	21.8381	21.7119	21.3222	20.9049	22.3451	21.1425	21.6052	22.1304	22.0264	21.7854	21.8171	21.6855	21.8155	22.1814	0.960681	0.989117	-0.0178333	non-significant	0.778344	0.871813	-0.101967	non-significant	0.503749	0.806974	-0.243867	non-significant	0.463075754746082	0.888226765666409	-0.2681	non-significant	0.598534093464614		-0.191433333333336	non-significant	0.338427	0.627896	-0.352233	non-significant	0.259721	0.491649	-0.417467	non-significant
P80723	sp|P80723|BASP1_HUMANBrainacidsolubleprotein1OS=HomosapiensGN=BASP1PE=1SV=2	22.0743	22.0088	22.2642	22.5065	22.6094	22.2855	21.6515	22.3814	22.2753	21.9865	21.919	22.1626	22.7363	22.7045	22.4456	22.4531	22.2949	22.2062	0.0889509	0.454048	0.310733	non-significant	0.644908	0.793111	0.0800333	non-significant	0.0577771	0.382447	-0.351367	non-significant	0.104224214637413	0.81857433364856	-0.295366666666663	non-significant	0.395199120197102		0.14906666666667	non-significant	0.00794857	0.0849814	-0.526067	non-significant	0.00925144	0.0759359	-0.513033	non-significant
Q13151	sp|Q13151|ROA0_HUMANHeterogeneousnuclearribonucleoproteinA0OS=HomosapiensGN=HNRNPA0PE=1SV=1	24.1445	23.7291	23.9622	24.5253	24.5886	25.035	24.0516	24.2077	24.8044	23.0588	24.0544	24.8985	25.2263	25.0078	24.7753	24.4763	24.9254	23.94	0.160348	0.552211	0.5559	non-significant	0.365452	0.579428	0.350667	non-significant	0.058945	0.383216	-0.771033	non-significant	0.256712777685081	0.866794836062195	-0.443333333333332	non-significant	0.484720163207326		0.269066666666664	non-significant	0.105688	0.351035	-0.648567	non-significant	0.013646	0.0941911	-1.05787	non-significant
Q14956	sp|Q14956|GPNMB_HUMANTransmembraneglycoproteinNMBOS=HomosapiensGN=GPNMBPE=1SV=2	24.9294	23.4158	25.327	24.1062	23.0053	22.0787	22.5461	21.9589	22.5717	24.8833	24.123	24.1408	21.881	22.984	23.1067	23.5099	21.9591	24.483	0.330966	0.720957	-0.6601	non-significant	0.00807958	0.0635222	-2.02347	non-significant	0.038918	0.318167	1.494	non-significant	0.126539065144803	0.81857433364856	1.06503333333334	non-significant	0.704232358515986		-0.253933333333336	non-significant	0.655931	0.842812	-0.298333	non-significant	0.0117177	0.0861571	1.90017	non-significant
Q5VTQ0	sp|Q5VTQ0|TT39B_HUMANTetratricopeptiderepeatprotein39BOS=HomosapiensGN=TTC39BPE=1SV=4	21.8661	22.2083	22.4793	22.2266	21.6546	21.6359	21.8571	21.7368	22.0765	22.3268	22.7058	21.8835	21.3109	22.159	21.6206	22.0501	22.1856	22.1621	0.100432	0.478245	-0.435767	non-significant	0.115913	0.295178	-0.415233	non-significant	0.184803	0.578524	0.345533	non-significant	0.496881615606245	0.898560581520699	0.172766666666668	non-significant	0.255690379336587		-0.29356666666666	non-significant	0.448128	0.72598	0.1933	non-significant	0.069148	0.250544	0.487733	non-significant
Q6P1M0	sp|Q6P1M0|S27A4_HUMANLong-chainfattyacidtransportprotein4OS=HomosapiensGN=SLC27A4PE=1SV=1	21.8007	21.8261	21.5404	21.6854	21.7956	22.1486	22.0896	21.8882	22.385	21.779	21.7852	21.9426	20.1829	21.655	22.1332	20.2948	21.7935	21.5413	0.792357	0.955022	0.113833	non-significant	0.512173	0.701121	0.285333	non-significant	0.721789	0.90232	-0.154133	non-significant	0.162450062524897	0.81857433364856	0.62573333333334	non-significant	0.138500903194521		0.666666666666671	non-significant	0.0813035	0.312111	0.797233	non-significant	0.363288	0.58606	0.3987	non-significant
Q86X76	sp|Q86X76|NIT1_HUMANNitrilasehomolog1OS=HomosapiensGN=NIT1PE=1SV=2	20.8739	20.1198	19.9577	20.2594	18.3	20.4944	20.4945	22.406	20.2547	19.6276	22.1718	19.6647	22.2598	22.3572	20.288	22.2556	22.3458	22.2952	0.418796	0.79897	-0.663867	non-significant	0.490936	0.686679	0.5637	non-significant	0.440588	0.774965	0.632533	non-significant	0.0394480307646288	0.81857433364856	-1.81083333333333	non-significant	0.00550891532411338		-2.61426666666667	non-significant	0.476283	0.738579	-0.583267	non-significant	0.120506	0.331028	-1.31787	non-significant
Q8TB03	sp|Q8TB03|CX038_HUMANUncharacterizedproteinCXorf38OS=HomosapiensGN=CXorf38PE=1SV=1	19.545	21.8811	21.3405	21.746	22.1368	22.375	22.3151	22.2924	22.4649	22.0543	22.352	22.1885	22.3575	22.251	22.0441	21.9932	22.3255	22.0138	0.797298	0.95564	0.1067	non-significant	0.701979	0.827639	0.1592	non-significant	0.0127851	0.20929	-1.16373	non-significant	0.83323692630114	0.98095362752148	0.0874333333333368	non-significant	0.952149229601715		-0.0248999999999988	non-significant	0.736457	0.882273	0.139933	non-significant	0.00675373	0.061594	-1.29533	non-significant
Q8WVY7	sp|Q8WVY7|UBCP1_HUMANUbiquitin-likedomain-containingCTDphosphatase1OS=HomosapiensGN=UBLCP1PE=1SV=2	22.5908	22.39	22.3665	22.1524	21.5939	22.6013	22.3122	22.5407	22.4073	22.3142	22.9919	18.8631	21.7471	22.5755	22.5165	22.5782	22.6868	22.2009	0.778039	0.952019	-0.208933	non-significant	0.178414	0.380963	1.03033	non-significant	0.653752	0.873965	0.333233	non-significant	0.153024027832911	0.81857433364856	-1.0989	non-significant	0.616157850966298		-0.372766666666671	non-significant	0.849682	0.936056	0.140367	non-significant	0.819137	0.90564	0.1694	non-significant
Q96QR8	sp|Q96QR8|PURB_HUMANTranscriptionalactivatorproteinPur-betaOS=HomosapiensGN=PURBPE=1SV=3	22.7203	22.3927	22.0423	22.4164	22.2097	22.6197	22.3628	22.6061	22.7009	22.5655	22.0646	22.6068	22.6807	19.8898	22.1681	22.4149	22.6324	22.3909	0.0902927	0.454119	-0.899867	non-significant	0.774661	0.869587	0.1443	non-significant	0.952207	0.98138	-0.0301667	non-significant	0.893970993735923	0.98128709985937	-0.0670999999999999	non-significant	0.89863005599691		-0.0641333333333307	non-significant	0.0682784	0.278541	0.977067	non-significant	0.125622	0.337404	0.805567	non-significant
Q9BRX8	sp|Q9BRX8|F213A_HUMANRedox-regulatoryproteinFAM213AOS=HomosapiensGN=FAM213APE=1SV=3	21.6235	21.9503	21.2268	21.2486	21.7534	21.5894	21.6139	21.6089	20.7673	21.4625	21.8587	21.3805	21.444	21.1358	21.4477	21.2272	21.7824	21.8813	0.285719	0.678108	-0.2878	non-significant	0.375756	0.588428	-0.2372	non-significant	0.791867	0.928521	0.0697333	non-significant	0.811327194073711	0.979300744323315	-0.0630666666666642	non-significant	0.70596400698768		-0.0998333333333292	non-significant	0.962325	0.98475	-0.0124667	non-significant	0.337139	0.564186	0.2577	non-significant
Q9BZQ8	sp|Q9BZQ8|NIBAN_HUMANProteinNibanOS=HomosapiensGN=FAM129APE=1SV=1	21.7061	22.08	21.7912	21.8049	21.6338	21.3258	21.593	21.1433	20.6043	22.1929	22.1205	21.8635	21.788	21.8741	22.1341	21.6233	21.3883	22.3825	0.617673	0.871964	0.134033	non-significant	0.00292199	0.0386679	-0.945433	q-value < 0.05, -1 > FC < 1	0.319681	0.700092	0.270933	non-significant	0.337241003430002	0.871046714884193	0.260933333333334	non-significant	0.437496026018596		-0.209866666666667	non-significant	0.00761503	0.0835267	-0.818533	non-significant	0.785147	0.89205	-0.0729667	non-significant
Q9H3P7	sp|Q9H3P7|GCP60_HUMANGolgiresidentproteinGCP60OS=HomosapiensGN=ACBD3PE=1SV=4	22.4176	22.6305	22.2083	22.378	22.5687	19.7641	22.532	22.8964	23.0608	22.0144	22.4761	19.4244	22.6894	22.667	22.6177	22.5911	20.95	22.746	0.481995	0.820095	0.562333	non-significant	0.0704969	0.221192	1.52477	non-significant	0.294188	0.680809	0.848533	non-significant	0.327041073976961	0.871046714884193	-0.790733333333332	non-significant	0.510719800466026		-0.525433333333325	non-significant	0.828618	0.929102	0.1717	non-significant	0.763131	0.874829	-0.239233	non-significant
Q9NS69	sp|Q9NS69|TOM22_HUMANMitochondrialimportreceptorsubunitTOM22homologOS=HomosapiensGN=TOMM22PE=1SV=3	21.6673	23.2928	22.9692	22.2889	22.7914	22.0258	22.9822	22.3995	21.816	22.8127	22.3599	21.3663	22.0343	22.5088	22.5643	22.0871	22.3696	23.1202	0.738039	0.928883	-0.1565	non-significant	0.639523	0.791496	0.2196	non-significant	0.559273	0.835679	0.2744	non-significant	0.463201100598503	0.888226765666409	-0.346	non-significant	0.737342856334743		-0.156933333333328	non-significant	0.948608	0.979876	0.0301	non-significant	0.559886	0.736938	0.273967	non-significant
Q9NVJ2	sp|Q9NVJ2|ARL8B_HUMANADP-ribosylationfactor-likeprotein8BOS=HomosapiensGN=ARL8BPE=1SV=1	24.5594	25.8277	25.1837	25.393	25.5361	25.6704	25.5539	25.1118	25.6795	25.6001	25.6587	25.5307	25.8381	25.6963	25.7959	25.4795	25.7229	25.8226	0.676522	0.898767	0.101767	non-significant	0.545176	0.726902	-0.1481	non-significant	0.173153	0.571317	-0.3429	non-significant	0.74726551137686	0.966827761251776	-0.0784999999999947	non-significant	0.562098746286925		-0.141833333333331	non-significant	0.190878	0.472257	-0.328367	non-significant	0.0278331	0.144958	-0.5865	non-significant
Q9Y2Q5	sp|Q9Y2Q5|LTOR2_HUMANRagulatorcomplexproteinLAMTOR2OS=HomosapiensGN=LAMTOR2PE=1SV=1	21.6706	22.5736	22.5953	22.5641	22.1838	22.1229	21.7943	22.0848	21.7756	21.8322	22.0526	21.9118	22.416	20.7995	22.2464	22.2769	22.1579	22.4254	0.196275	0.59229	-0.4661	non-significant	0.892411	0.943445	-0.0473	non-significant	0.976192	0.993624	-0.0104333	non-significant	0.319461008702389	0.871046714884193	-0.354533333333329	non-significant	0.991935927357331		0.00353333333334049	non-significant	0.854235	0.936373	0.0642667	non-significant	0.202586	0.429892	0.4592	non-significant
Q9Y512	sp|Q9Y512|SAM50_HUMANSortingandassemblymachinerycomponent50homologOS=HomosapiensGN=SAMM50PE=1SV=3	22.1526	22.2763	22.4454	22.4989	22.6443	22.7155	22.9764	22.867	23.0964	22.6117	22.7737	22.4183	22.9401	23.1251	22.6535	22.5729	22.5592	22.7706	0.0652926	0.403913	0.272	non-significant	0.0146513	0.0911044	0.3787	non-significant	0.0301548	0.288663	-0.328133	non-significant	0.811711211541898	0.979300744323315	-0.0330000000000048	non-significant	0.915610504138203		-0.0146666666666668	non-significant	0.596241	0.814029	0.0737	non-significant	0.000486062	0.0142485	-0.6148	q-value < 0.05, -1 > FC < 1
Q9Y570	sp|Q9Y570|PPME1_HUMANProteinphosphatasemethylesterase1OS=HomosapiensGN=PPME1PE=1SV=3	22.3264	23.2597	22.3843	22.3495	22.0504	22.6572	23.3594	22.5904	22.5213	22.2431	22.2387	21.8272	22.5908	22.6852	22.0203	22.2835	22.9745	19.7523	0.22126	0.610804	0.762	non-significant	0.24598	0.46693	0.7207	non-significant	0.616919	0.861755	0.304433	non-significant	0.47895002941656	0.893722919310157	0.432900000000004	non-significant	0.270868526776879		0.682266666666663	non-significant	0.521185	0.771699	0.3916	non-significant	0.711391	0.84234	0.2247	non-significant
Q9Y5P6	sp|Q9Y5P6|GMPPB_HUMANMannose-1-phosphateguanyltransferasebetaOS=HomosapiensGN=GMPPBPE=1SV=2	22.2377	22.3722	22.4183	22.7131	22.6793	22.5299	23.2859	23.0726	23.269	22.6013	22.6142	22.4144	22.5872	22.8073	22.6237	22.7459	22.7617	22.4033	0.764838	0.945624	0.0357667	non-significant	5.85153e-05	0.0063366	0.665867	q-value < 0.05, -1 > FC < 1	0.0235816	0.261565	-0.298033	non-significant	0.437782996926855	0.886961147606175	-0.093666666666671	non-significant	0.974604891838732		0.00379999999999825	non-significant	0.000440279	0.0130935	0.536433	q-value < 0.05, -1 > FC < 1	0.0138564	0.0947777	-0.33	non-significant
O00743	sp|O00743|PPP6_HUMANSerine/threonine-proteinphosphatase6catalyticsubunitOS=HomosapiensGN=PPP6CPE=1SV=1	23.2743	23.0742	23.3656	23.3717	23.309	23.2998	23.486	23.6739	23.3382	23.5277	23.386	23.1965	23.2697	23.4525	23.1199	23.5261	23.8006	23.2313	0.132153	0.525541	-0.238633	non-significant	0.400794	0.610111	0.1293	non-significant	0.561235	0.83635	-0.0888	non-significant	0.334124769086294	0.871046714884193	-0.149266666666666	non-significant	0.217964901576889		-0.192500000000003	non-significant	0.164956	0.442968	0.218667	non-significant	0.779087	0.887173	-0.0426667	non-significant
O43252	sp|O43252|PAPS1_HUMANBifunctional3'-phosphoadenosine5'-phosphosulfatesynthase1OS=HomosapiensGN=PAPSS1PE=1SV=2	22.0876	22.3729	22.2926	22.0935	22.1862	21.5537	22.5075	22.2565	22.3456	22.2941	22.2144	22.0537	22.4543	22.0155	21.9467	21.9064	22.3034	21.9531	0.645021	0.883961	0.0845333	non-significant	0.326791	0.547408	0.182467	non-significant	0.109915	0.489255	0.306567	non-significant	0.47077206427742	0.88995537090937	0.133099999999999	non-significant	0.550528629050255		-0.109833333333334	non-significant	0.219125	0.503522	0.231033	non-significant	0.542089	0.724668	0.1122	non-significant
O94776	sp|O94776|MTA2_HUMANMetastasis-associatedproteinMTA2OS=HomosapiensGN=MTA2PE=1SV=1	22.4659	21.3214	21.393	21.7249	21.7601	21.8593	22.183	21.6788	22.2707	21.5352	21.7702	22.846	22.1168	21.9607	21.5773	21.9014	21.5589	21.4079	0.450928	0.815792	0.2622	non-significant	0.985395	0.992651	-0.0063	non-significant	0.873849	0.958549	-0.0546667	non-significant	0.226529508806859	0.847753213599694	0.427733333333332	non-significant	0.645993781020768		0.1587	non-significant	0.644894	0.837602	0.159233	non-significant	0.647094	0.79942	-0.158167	non-significant
O95486	sp|O95486|SC24A_HUMANProteintransportproteinSec24AOS=HomosapiensGN=SEC24APE=1SV=2	21.0081	21.789	21.1641	21.2956	21.1091	21.3857	21.7066	21.2829	21.2775	19.7978	21.3598	21.2749	21.2608	20.8955	21.2446	21.2912	21.7275	21.6579	0.22405	0.611864	-0.425233	non-significant	0.0887792	0.251007	0.6115	non-significant	0.867166	0.958549	0.0569333	non-significant	0.0420768851635458	0.81857433364856	-0.748033333333332	non-significant	0.391720051654251		-0.295399999999994	non-significant	0.402268	0.687306	0.2887	non-significant	0.585107	0.754171	0.186767	non-significant
P04080	sp|P04080|CYTB_HUMANCystatin-BOS=HomosapiensGN=CSTBPE=1SV=2	27.6587	27.6929	27.6708	27.7046	27.7722	27.7022	27.5292	28.2128	27.6754	28.1665	27.8633	27.8948	27.9741	28.1036	27.8237	27.9626	27.7424	27.9662	0.620127	0.872771	0.0767333	non-significant	0.282934	0.502843	-0.169067	non-significant	0.73535	0.909423	-0.0522	non-significant	0.585682405701677	0.913442520431037	0.084466666666664	non-significant	0.296828153860004		-0.164066666666667	non-significant	0.304635	0.591527	-0.161333	non-significant	0.073502	0.258137	-0.293	non-significant
P42858	sp|P42858|HD_HUMANHuntingtinOS=HomosapiensGN=HTTPE=1SV=2	20.8988	21.5625	21.6598	21.2568	21.2865	21.0892	22.0988	21.6831	21.8541	21.675	21.3336	21.096	21.1576	21.2812	21.3402	21.2367	21.0601	21.3788	0.860949	0.969273	0.0344667	non-significant	0.0193913	0.103893	0.510467	non-significant	0.413388	0.759391	0.162867	non-significant	0.47140770347071	0.88995537090937	0.143000000000004	non-significant	0.941767424555427		-0.0143666666666604	non-significant	0.00641155	0.0761212	0.619	non-significant	0.564409	0.741939	0.114033	non-significant
P62328	sp|P62328|TYB4_HUMANThymosinbeta-4OS=HomosapiensGN=TMSB4XPE=1SV=2	23.9046	24.3089	25.0503	24.8524	25.2405	25.1876	24.7058	25.2231	24.311	25.1346	24.841	24.9936	25.0649	24.8499	24.7797	25.3535	24.8192	25.2906	0.359907	0.74599	-0.256267	non-significant	0.384394	0.597327	-0.2431	non-significant	0.0263918	0.272522	-0.672233	non-significant	0.552667545967598	0.910813432116595	-0.164699999999996	non-significant	0.825157291959594		-0.0609333333333382	non-significant	0.584486	0.806567	-0.151533	non-significant	0.100045	0.29839	-0.4769	non-significant
Q08752	sp|Q08752|PPID_HUMANPeptidyl-prolylcis-transisomeraseDOS=HomosapiensGN=PPIDPE=1SV=3	21.8147	21.8159	22.1185	21.8263	21.2906	21.8636	21.4461	21.7149	21.2817	22.618	22.11	21.8583	21.4519	21.6981	21.5655	21.9029	21.7866	22.0815	0.0986197	0.476945	-0.351833	non-significant	0.00295851	0.0386679	-0.714533	q-value < 0.05, -1 > FC < 1	0.218432	0.608998	0.2562	non-significant	0.193224791877747	0.821981309681853	0.271766666666668	non-significant	0.206300412706144		-0.263499999999997	non-significant	0.654371	0.842812	-0.0909333	non-significant	0.105132	0.304704	0.344533	non-significant
Q10471	sp|Q10471|GALT2_HUMANPolypeptideN-acetylgalactosaminyltransferase2OS=HomosapiensGN=GALNT2PE=1SV=1	22.3067	22.2161	22.7849	22.0225	22.1452	21.9612	22.0769	21.8631	22.4401	21.9117	21.972	21.8272	21.6888	22.0122	22.4691	21.9336	22.1404	22.105	0.988162	0.99495	-0.00296667	non-significant	0.275222	0.494531	0.223067	non-significant	0.0653377	0.39438	0.392933	non-significant	0.440244901494003	0.886961147606175	-0.156033333333333	non-significant	0.933444635574024		-0.0166999999999966	non-significant	0.726862	0.881478	0.07	non-significant	0.0741537	0.259222	0.3792	non-significant
Q15042	sp|Q15042|RB3GP_HUMANRab3GTPase-activatingproteincatalyticsubunitOS=HomosapiensGN=RAB3GAP1PE=1SV=3	21.5913	21.8916	21.7651	21.5679	21.4124	21.6251	21.7806	21.7077	22.0521	21.4905	21.423	21.3773	21.5456	21.8062	21.5386	21.4275	21.5512	21.3745	0.152675	0.54514	0.179067	non-significant	0.0034353	0.0403412	0.416533	q-value < 0.05, -1 > FC < 1	0.0919831	0.459238	0.2142	non-significant	0.863024102949809	0.98128709985937	-0.0207999999999977	non-significant	0.489248883776587		0.0840666666666685	non-significant	0.0886617	0.324303	0.216667	non-significant	0.331058	0.560033	0.1192	non-significant
Q4KMQ2	sp|Q4KMQ2|ANO6_HUMANAnoctamin-6OS=HomosapiensGN=ANO6PE=1SV=2	21.4805	22.8642	22.0655	22.5449	22.281	22.7705	22.7455	22.7181	22.898	22.0401	22.7269	22.1522	22.6471	22.6652	22.2641	22.5697	22.8694	22.225	0.921584	0.981328	-0.0292333	non-significant	0.121626	0.305341	0.4808	non-significant	0.196773	0.585715	-0.3954	non-significant	0.408962043045419	0.880577242737881	-0.248299999999993	non-significant	0.939422659784967		-0.0225666666666697	non-significant	0.38474	0.675476	0.261733	non-significant	0.203979	0.43151	-0.388733	non-significant
Q5JTZ9	sp|Q5JTZ9|SYAM_HUMANAlanine--tRNAligase,mitochondrialOS=HomosapiensGN=AARS2PE=1SV=1	20.9586	21.0887	21.1624	20.8703	21.0833	20.9713	21.1599	21.1046	21.8732	20.8126	21.1814	20.9068	21.0599	21.1869	20.9582	21.123	21.3165	21.062	0.579793	0.852856	-0.0988333	non-significant	0.033118	0.140409	0.4123	non-significant	0.594677	0.851085	0.0949333	non-significant	0.270100454034958	0.866794836062195	-0.200233333333337	non-significant	0.288956774127165		-0.1922	non-significant	0.0963592	0.337283	0.3109	non-significant	0.992957	0.998841	0.00156667	non-significant
Q5VWZ2	sp|Q5VWZ2|LYPL1_HUMANLysophospholipase-likeprotein1OS=HomosapiensGN=LYPLAL1PE=1SV=3	23.6736	23.1399	23.6508	23.8625	23.9154	23.8912	24.0045	23.782	24.2306	23.5608	23.9043	23.7357	23.9093	23.6842	23.7071	24.106	24.095	23.7895	0.16963	0.562329	-0.229967	non-significant	0.108729	0.284294	0.2721	non-significant	0.024146	0.266385	-0.4016	non-significant	0.119673728077034	0.81857433364856	-0.263233333333332	non-significant	0.510836776692741		-0.107133333333334	non-significant	0.154845	0.43289	0.238833	non-significant	0.101089	0.300194	-0.278767	non-significant
Q8IWT6	sp|Q8IWT6|LRC8A_HUMANVolume-regulatedanionchannelsubunitLRRC8AOS=HomosapiensGN=LRRC8APE=1SV=1	21.3828	21.5714	21.5428	21.5405	21.5047	21.6671	20.1056	21.4011	20.624	21.4496	21.5787	21.2122	21.6486	18.5431	21.4365	21.5697	19.7497	21.6357	0.519855	0.826588	-0.4423	non-significant	0.311682	0.532976	-0.703267	non-significant	0.91621	0.972496	-0.0717667	non-significant	0.53280317942372	0.909205985300013	0.428466666666662	non-significant	0.396743693124048		0.58573333333333	non-significant	0.806201	0.91643	0.1675	non-significant	0.175493	0.39915	0.956267	non-significant
Q92538	sp|Q92538|GBF1_HUMANGolgi-specificbrefeldinA-resistanceguaninenucleotideexchangefactor1OS=HomosapiensGN=GBF1PE=1SV=2	20.7541	21.3195	21.5405	21.2666	21.1555	21.0766	21.2375	21.296	20.1042	21.3299	21.4817	21.0192	20.9329	20.938	21.2681	21.0866	20.9794	21.3769	0.720672	0.92298	-0.1013	non-significant	0.174075	0.375184	-0.3977	non-significant	0.89178	0.969244	0.0384667	non-significant	0.648592994344074	0.93266490847515	0.129299999999997	non-significant	0.94753426150057		0.0186000000000028	non-significant	0.556908	0.793593	-0.1671	non-significant	0.57746	0.749816	0.158367	non-significant
Q92882	sp|Q92882|OSTF1_HUMANOsteoclast-stimulatingfactor1OS=HomosapiensGN=OSTF1PE=1SV=2	23.929	24.5693	24.336	24.2274	24.106	24.3083	24.2314	24.61	24.3562	24.2998	24.1469	23.977	24.2691	24.4688	24.1721	24.3744	24.324	24.3119	0.830931	0.962661	-0.0334333	non-significant	0.115546	0.295178	0.257967	non-significant	0.682494	0.885598	0.0642	non-significant	0.224103990692484	0.84378236495592	-0.195533333333341	non-significant	0.437429040359224		-0.122866666666667	non-significant	0.542836	0.784527	0.0958667	non-significant	0.871935	0.940205	-0.0252333	non-significant
Q9BVJ7	sp|Q9BVJ7|DUS23_HUMANDualspecificityproteinphosphatase23OS=HomosapiensGN=DUSP23PE=1SV=1	22.93	22.7718	22.764	22.819	22.7549	22.5078	23.0358	23.1926	23.2193	22.9996	22.6621	22.3546	22.5012	22.7794	22.4945	22.9944	22.9914	22.4275	0.249228	0.634589	-0.212733	non-significant	0.0174401	0.0972163	0.477133	non-significant	0.481212	0.795247	0.128033	non-significant	0.466883086860261	0.888806668297125	-0.132333333333332	non-significant	0.54219638428318		-0.110533333333329	non-significant	0.00712204	0.0811913	0.557533	non-significant	0.214247	0.443181	0.230233	non-significant
Q9HAV7	sp|Q9HAV7|GRPE1_HUMANGrpEproteinhomolog1,mitochondrialOS=HomosapiensGN=GRPEL1PE=1SV=2	22.9199	23.5635	23.4747	23.0426	23.0216	23.0364	23.4986	23.3148	23.5912	23.1474	23.0149	22.8649	23.1219	23.6076	23.1319	23.202	23.5709	23.286	0.712562	0.920767	-0.0658333	non-significant	0.0201703	0.105856	0.459133	non-significant	0.124976	0.518451	0.285833	non-significant	0.0698069098084945	0.81857433364856	-0.343900000000005	non-significant	0.0896260877012306		-0.31943333333334	non-significant	0.318676	0.6083	0.181067	non-significant	0.85658	0.929018	0.0322333	non-significant
Q9P0V8	sp|Q9P0V8|SLAF8_HUMANSLAMfamilymember8OS=HomosapiensGN=SLAMF8PE=1SV=1	23.8499	24.1307	24.6771	23.5526	23.3625	22.8949	23.8223	23.8853	23.8488	23.9944	23.9176	23.8422	23.0121	23.6702	23.2829	23.3927	23.9895	23.7035	0.12333	0.513335	-0.3735	non-significant	0.776401	0.871064	-0.0659333	non-significant	0.000959768	0.103655	0.949233	non-significant	0.344440919973035	0.871046714884193	0.22283333333333	non-significant	0.0830317639935723		-0.425233333333331	non-significant	0.0354285	0.20016	0.5304	non-significant	0.00149435	0.0278588	0.8975	q-value < 0.05, -1 > FC < 1
Q9ULC5	sp|Q9ULC5|ACSL5_HUMANLong-chain-fatty-acid--CoAligase5OS=HomosapiensGN=ACSL5PE=1SV=1	21.8361	23.0616	21.698	22.0703	21.6702	22.2522	22.1056	22.0039	21.1971	21.7607	21.8704	21.8724	22.8727	23.1927	23.0371	21.8482	21.7328	21.8675	0.00139932	0.0380605	1.218	upregulated	0.833478	0.906838	-0.0656333	non-significant	0.52249	0.817004	0.201	non-significant	0.953134178868258	0.986966915404425	0.0183333333333309	non-significant	0.56329284033881		0.181400000000004	non-significant	0.00103572	0.0220055	-1.2653	downregulated	0.01644	0.10412	-0.8356	non-significant
Q9Y295	sp|Q9Y295|DRG1_HUMANDevelopmentally-regulatedGTP-bindingprotein1OS=HomosapiensGN=DRG1PE=1SV=1	22.6902	22.8788	22.4221	22.5217	22.3477	22.6434	22.9014	22.8494	22.82	22.396	22.5876	22.4553	22.3443	22.7919	22.1744	22.3028	22.5262	22.4773	0.992675	0.997536	0.00143333	non-significant	0.0275978	0.126691	0.3773	non-significant	0.316237	0.69668	0.159433	non-significant	0.777421437546433	0.974121085604281	0.0442000000000036	non-significant	0.66044399629122		0.068833333333334	non-significant	0.0160628	0.127755	0.420067	non-significant	0.161392	0.385986	0.226833	non-significant
Q9Y2W1	sp|Q9Y2W1|TR150_HUMANThyroidhormonereceptor-associatedprotein3OS=HomosapiensGN=THRAP3PE=1SV=2	24.6927	22.6914	22.9279	23.5169	23.4653	23.3054	23.2811	23.3412	23.5465	22.5244	22.6591	24.804	24.1038	23.296	23.9933	23.5232	23.73	22.8913	0.471126	0.820095	0.4162	non-significant	0.915873	0.95139	0.0604333	non-significant	0.988655	0.996367	0.00813333	non-significant	0.927111348092645	0.984377085941299	-0.0523333333333333	non-significant	0.933547140347206		0.0476999999999954	non-significant	0.47964	0.739483	-0.4081	non-significant	0.531666	0.720337	-0.360367	non-significant
Q9Y3C8	sp|Q9Y3C8|UFC1_HUMANUbiquitin-foldmodifier-conjugatingenzyme1OS=HomosapiensGN=UFC1PE=1SV=3	23.9949	23.9222	23.9196	23.987	23.9809	24.1253	24.557	24.4606	24.2713	24.4162	24.3891	23.9966	24.4594	24.4694	24.1485	24.6927	24.2189	24.2362	0.877556	0.971117	-0.0235	non-significant	0.296792	0.517872	0.162333	non-significant	0.577142	0.843338	-0.0855	non-significant	0.454210728664381	0.887678682858487	-0.115300000000005	non-significant	0.0342461808344031		-0.351533333333339	non-significant	0.644937	0.837602	0.0705333	non-significant	0.0153785	0.100239	-0.413533	non-significant
O75165	sp|O75165|DJC13_HUMANDnaJhomologsubfamilyCmember13OS=HomosapiensGN=DNAJC13PE=1SV=5	22.0819	22.3323	21.646	21.7942	21.6326	21.9276	22.2283	21.8107	22.3111	22.3609	21.8121	21.802	22.0699	21.9965	21.8008	21.9378	21.8326	21.6321	0.444403	0.808317	0.1549	non-significant	0.535497	0.72144	0.125033	non-significant	0.251867	0.644044	0.235267	non-significant	0.348737443908304	0.871046714884193	0.190833333333337	non-significant	0.936223916532095		-0.0160333333333291	non-significant	0.427163	0.705608	0.160967	non-significant	0.748595	0.865418	0.0643333	non-significant
P04181	sp|P04181|OAT_HUMANOrnithineaminotransferase,mitochondrialOS=HomosapiensGN=OATPE=1SV=1	23.2494	23.486	23.0951	23.544	23.364	23.6024	22.9035	23.4345	23.3508	23.5387	23.4536	23.2131	23.3382	23.5538	23.3135	23.502	23.6086	23.5337	0.339775	0.731255	-0.146267	non-significant	0.264081	0.485011	-0.1722	non-significant	0.14803	0.544369	-0.226633	non-significant	0.339668811876636	0.871046714884193	-0.146299999999997	non-significant	0.767376780440431		-0.0446333333333264	non-significant	0.263993	0.556745	-0.172233	non-significant	0.412513	0.630669	-0.125	non-significant
P07204	sp|P07204|TRBM_HUMANThrombomodulinOS=HomosapiensGN=THBDPE=1SV=2	21.5462	21.8115	22.2175	20.7281	20.8461	20.5771	22.0788	21.2763	21.7193	21.1046	20.9361	20.8292	23.5972	22.2245	23.4606	21.0451	21.1707	21.6462	5.17383e-05	0.00279387	1.80677	upregulated	0.034839	0.145009	0.734833	non-significant	0.00275023	0.136648	1.1413	non-significant	0.310573058024793	0.871046714884193	-0.330699999999997	non-significant	0.0912139631489843		-0.570233333333331	non-significant	0.000544642	0.0147053	-1.40263	downregulated	0.0015228	0.0278953	-1.2357	downregulated
P08574	sp|P08574|CY1_HUMANCytochromec1,hemeprotein,mitochondrialOS=HomosapiensGN=CYC1PE=1SV=3	25.1683	25.0969	24.9215	24.9973	25.1843	25.1296	25.3846	25.4021	24.8975	25.5063	25.0921	25.1913	25.2666	25.4558	25.2912	25.0791	25.2885	24.9799	0.15991	0.552211	0.222033	non-significant	0.817501	0.897333	-0.0351667	non-significant	0.785457	0.926933	-0.0415	non-significant	0.341112460797342	0.871046714884193	0.147400000000001	non-significant	0.936660155384771		-0.0121000000000002	non-significant	0.47498	0.738579	-0.1098	non-significant	0.086713	0.27759	-0.275633	non-significant
P11279	sp|P11279|LAMP1_HUMANLysosome-associatedmembraneglycoprotein1OS=HomosapiensGN=LAMP1PE=1SV=3	23.9379	24.2423	24.0064	24.1804	24.0449	24.284	24.1568	23.9275	24.1978	24.2193	24.4939	24.0777	24.4984	24.1392	24.2145	24.2807	24.3064	24.4499	0.65804	0.890259	-0.0616333	non-significant	0.233864	0.451442	-0.1696	non-significant	0.443158	0.775275	-0.107567	non-significant	0.556873903180738	0.912255103746554	-0.0820333333333352	non-significant	0.217826950072668		-0.175900000000002	non-significant	0.185121	0.467859	-0.19	non-significant	0.125998	0.33797	-0.221833	non-significant
P18510	sp|P18510|IL1RA_HUMANInterleukin-1receptorantagonistproteinOS=HomosapiensGN=IL1RNPE=1SV=1	23.2276	23.231	23.6794	23.5523	23.7676	23.6639	23.1575	23.4476	23.1422	23.3975	23.6302	23.4076	23.7897	24.3267	23.7928	23.7779	23.8554	23.755	0.297188	0.688526	0.173633	non-significant	0.174649	0.375545	-0.229333	non-significant	0.100618	0.47698	-0.281933	non-significant	0.0676614894832854	0.81857433364856	-0.317666666666664	non-significant	0.414535255733516		-0.134833333333329	non-significant	0.000512707	0.0143595	-0.720633	q-value < 0.05, -1 > FC < 1	0.00248712	0.0356894	-0.5904	q-value < 0.05, -1 > FC < 1
P19474	sp|P19474|RO52_HUMANE3ubiquitin-proteinligaseTRIM21OS=HomosapiensGN=TRIM21PE=1SV=1	23.0827	23.6091	23.0584	23.1846	22.9396	23.0913	23.1844	23.7472	23.8633	23.1514	23.0371	22.8712	23.8158	23.8776	23.6993	22.9916	23.2401	23.2051	0.0026842	0.0633102	0.651967	non-significant	0.00606146	0.0543149	0.5784	non-significant	0.33615	0.705297	0.178233	non-significant	0.493891727254692	0.898560581520699	-0.125700000000002	non-significant	0.686385245158717		-0.0737666666666676	non-significant	0.284242	0.572951	-0.199267	non-significant	0.00853482	0.0726699	-0.5475	non-significant
P28070	sp|P28070|PSB4_HUMANProteasomesubunitbetatype-4OS=HomosapiensGN=PSMB4PE=1SV=4	23.7201	24.1026	24.4296	24.2428	24.4633	24.2379	24.1883	24.1178	24.5553	23.6105	24.2839	24.0385	24.5647	24.065	24.1253	24.4505	24.2883	24.2378	0.725871	0.923628	-0.0738667	non-significant	0.156202	0.349919	0.3095	non-significant	0.283007	0.671372	-0.230567	non-significant	0.114269884438413	0.81857433364856	-0.347899999999996	non-significant	0.958770871531861		-0.010866666666665	non-significant	0.866076	0.939475	0.0354667	non-significant	0.430668	0.646002	-0.167567	non-significant
P43405	sp|P43405|KSYK_HUMANTyrosine-proteinkinaseSYKOS=HomosapiensGN=SYKPE=1SV=1	22.2099	22.5237	22.2929	22.2829	22.3402	22.2254	22.7541	22.3119	23.0557	22.0043	22.3338	22.4372	21.9969	20.9311	22.4166	22.7088	22.3048	22.1552	0.0616554	0.40024	-0.608067	non-significant	0.155926	0.349919	0.4488	non-significant	0.845653	0.952926	0.0593333	non-significant	0.667791082091761	0.939434014052622	-0.131166666666665	non-significant	0.726529661583172		-0.106766666666665	non-significant	0.00797851	0.0849814	0.9257	non-significant	0.0820988	0.269979	0.560633	non-significant
P49257	sp|P49257|LMAN1_HUMANProteinERGIC-53OS=HomosapiensGN=LMAN1PE=1SV=2	23.9715	24.1827	23.9862	24.149	24.4278	24.4751	24.7084	24.428	24.7348	24.0423	24.3855	24.2353	24.6894	24.7033	24.5609	24.6305	24.6889	24.2704	0.401301	0.786704	0.121267	non-significant	0.0123032	0.0824843	0.4027	non-significant	0.0479071	0.354862	-0.303833	non-significant	0.0447771499735154	0.81857433364856	-0.308900000000001	non-significant	0.221453708649992		-0.179299999999998	non-significant	0.847369	0.935845	-0.0274667	non-significant	0.000723975	0.0178988	-0.6044	q-value < 0.05, -1 > FC < 1
P62851	sp|P62851|RS25_HUMAN40SribosomalproteinS25OS=HomosapiensGN=RPS25PE=1SV=1	27.1151	26.0916	25.9874	26.2227	26.5183	26.4734	26.7163	26.5533	26.2752	26.7964	26.4837	27.1837	26.4319	26.4761	26.2166	26.1712	26.5092	26.5475	0.895613	0.977814	-0.0344333	non-significant	0.254435	0.476305	-0.306333	non-significant	0.979424	0.994072	-0.00676667	non-significant	0.132359921048548	0.81857433364856	0.411966666666665	non-significant	0.986315204427557		-0.00449999999999662	non-significant	0.595355	0.813903	0.140067	non-significant	0.929646	0.968834	0.0231667	non-significant
P80217	sp|P80217|IN35_HUMANInterferon-induced35kDaproteinOS=HomosapiensGN=IFI35PE=1SV=5	22.4695	23.0939	22.509	22.7169	22.4169	22.5954	23.1878	23.2541	23.2555	22.6772	22.7059	22.1936	23.0303	23.6015	23.1774	22.4387	22.9339	22.7915	0.0169104	0.219622	0.548367	non-significant	0.00358956	0.0409411	0.7069	q-value < 0.05, -1 > FC < 1	0.580426	0.843338	0.1144	non-significant	0.349246605335005	0.871046714884193	-0.195800000000002	non-significant	0.485121568415097		-0.144966666666665	non-significant	0.856382	0.93753	-0.0372667	non-significant	0.0125695	0.0892477	-0.578933	non-significant
Q07666	sp|Q07666|KHDR1_HUMANKHdomain-containing,RNA-binding,signaltransduction-associatedprotein1OS=HomosapiensGN=KHDRBS1PE=1SV=1	23.8672	22.8575	23.0699	23.2458	23.5163	23.3978	22.5765	23.2144	23.1718	22.7329	22.9519	24.0868	23.3691	22.5608	23.1507	23.6014	22.5408	23.1413	0.859125	0.969173	-0.0676333	non-significant	0.482956	0.680183	-0.269633	non-significant	0.749627	0.918866	-0.121767	non-significant	0.670265890986092	0.939471043923129	0.162699999999997	non-significant	0.447905524599182		0.292133333333329	non-significant	0.917825	0.967323	-0.0393	non-significant	0.534937	0.72169	0.238	non-significant
Q12874	sp|Q12874|SF3A3_HUMANSplicingfactor3Asubunit3OS=HomosapiensGN=SF3A3PE=1SV=1	23.2123	22.5636	22.9936	22.8204	22.8109	22.8872	22.8525	23.0133	22.9898	22.8724	22.5073	22.4503	23.0803	23.3307	23.3958	22.9608	23.0729	22.463	0.0314343	0.298674	0.4367	non-significant	0.0822666	0.24013	0.341867	non-significant	0.653772	0.873965	0.0836667	non-significant	0.243679589414526	0.855419880763659	-0.222233333333332	non-significant	0.968810340219488		0.00726666666666276	non-significant	0.104478	0.350309	-0.317067	non-significant	0.0791881	0.266795	-0.345767	non-significant
Q709C8	sp|Q709C8|VP13C_HUMANVacuolarproteinsorting-associatedprotein13COS=HomosapiensGN=VPS13CPE=1SV=1	21.4245	21.2093	21.5091	21.1151	21.0939	21.2739	21.3535	21.1068	21.6064	21.296	21.4691	21.0234	20.6612	20.4647	20.7151	21.1568	21.2878	21.2083	0.00083977	0.024974	-0.603967	q-value < 0.05, -1 > FC < 1	0.525825	0.711736	0.0927333	non-significant	0.145092	0.541326	0.22	non-significant	0.755817742340777	0.969071864108365	0.0452000000000012	non-significant	0.696927845544955		-0.0566666666666649	non-significant	0.000136294	0.00570764	0.7419	q-value < 0.05, -1 > FC < 1	9.87659e-05	0.00460608	0.7673	q-value < 0.05, -1 > FC < 1
Q96C86	sp|Q96C86|DCPS_HUMANm7GpppXdiphosphataseOS=HomosapiensGN=DCPSPE=1SV=2	22.2813	23.0921	22.6806	23.0202	22.7791	22.9777	22.8793	22.5835	23.076	22.8112	23.1748	22.8673	22.8851	22.8919	22.9242	23.021	22.8755	23.1708	0.51422	0.826353	-0.122033	non-significant	0.57446	0.744929	-0.104833	non-significant	0.207535	0.598991	-0.241	non-significant	0.70152376155918	0.953903779333966	-0.0713333333333317	non-significant	0.603945389026661		-0.0967666666666673	non-significant	0.770909	0.90137	-0.0541333	non-significant	0.25652	0.489457	-0.215733	non-significant
Q99459	sp|Q99459|CDC5L_HUMANCelldivisioncycle5-likeproteinOS=HomosapiensGN=CDC5LPE=1SV=2	23.4321	21.5806	22.0017	22.4162	22.3812	22.4994	22.0464	21.9334	22.4744	22.0455	22.2509	23.44	22.523	22.3099	22.1534	22.1919	22.0195	22.2291	0.657831	0.890259	0.181933	non-significant	0.305807	0.527325	-0.4274	non-significant	0.818267	0.943305	-0.0941333	non-significant	0.300864997939972	0.871046714884193	0.431966666666668	non-significant	0.489411452074189		0.285433333333334	non-significant	0.665836	0.846527	-0.177367	non-significant	0.981741	0.995815	0.00936667	non-significant
Q9UIJ7	sp|Q9UIJ7|KAD3_HUMANGTP:AMPphosphotransferaseAK3,mitochondrialOS=HomosapiensGN=AK3PE=1SV=4	22.3286	22.986	23.006	23.2029	23.1348	23.3372	23.0737	23.0234	23.1968	22.6097	23.3116	22.9043	23.3164	23.0543	23.232	23.3586	23.441	23.2271	0.462334	0.820095	-0.141333	non-significant	0.417912	0.629167	0.1561	non-significant	0.0301437	0.288663	-0.451433	non-significant	0.0504659983364316	0.81857433364856	-0.400366666666674	non-significant	0.540710137692198		-0.117266666666666	non-significant	0.590703	0.811327	-0.102933	non-significant	0.0385038	0.175968	-0.427367	non-significant
Q9UL25	sp|Q9UL25|RAB21_HUMANRas-relatedproteinRab-21OS=HomosapiensGN=RAB21PE=1SV=3	23.2677	24.1651	23.6775	23.6012	23.9063	23.85	23.5684	23.932	23.9869	24.0971	23.7892	23.61	23.7741	24.0077	23.7069	23.8532	23.7764	23.9631	0.865035	0.969273	-0.0346667	non-significant	0.988258	0.994153	-0.003	non-significant	0.686947	0.88746	-0.0824	non-significant	0.874804220070538	0.98128709985937	-0.0321333333333307	non-significant	0.701314220262908		-0.078400000000002	non-significant	0.998173	0.99905	-0.000466667	non-significant	0.538932	0.722895	-0.126133	non-significant
O15355	sp|O15355|PPM1G_HUMANProteinphosphatase1GOS=HomosapiensGN=PPM1GPE=1SV=1	21.4134	22.0477	21.2974	21.7476	21.7768	21.8222	21.6621	21.7082	21.4966	21.2017	21.6288	21.3756	22.1717	20.7609	21.5531	22.127	21.886	21.8368	0.121185	0.512567	-0.4547	non-significant	0.437346	0.648138	0.220267	non-significant	0.48842	0.799434	-0.196033	non-significant	0.0667370991068721	0.81857433364856	-0.547899999999998	non-significant	0.552372321794296		-0.167733333333338	non-significant	0.651704	0.842127	0.127067	non-significant	0.746219	0.864099	0.0909333	non-significant
O60493	sp|O60493|SNX3_HUMANSortingnexin-3OS=HomosapiensGN=SNX3PE=1SV=3	24.9664	25.1457	25.0753	25.1597	25.2038	25.3448	25.6259	25.643	25.4264	25.4036	25.3791	25.1034	25.3467	25.494	25.2312	25.4186	25.5118	25.3149	0.61335	0.871603	-0.0578	non-significant	0.0302698	0.132157	0.269733	non-significant	0.142942	0.536228	-0.173633	non-significant	0.302515685521359	0.871046714884193	-0.119733333333333	non-significant	0.131902019802737		-0.179000000000002	non-significant	0.0844277	0.314992	0.2078	non-significant	0.019625	0.116053	-0.294833	non-significant
O75368	sp|O75368|SH3L1_HUMANSH3domain-bindingglutamicacid-rich-likeproteinOS=HomosapiensGN=SH3BGRLPE=1SV=1	24.3537	24.7208	24.6894	24.4754	24.7467	24.9588	24.5984	24.9555	24.598	24.5209	25.0821	24.7136	24.8651	24.8904	24.6003	25.0986	25.0928	25.1062	0.0824971	0.437305	-0.313933	non-significant	0.748349	0.855501	-0.0549	non-significant	0.421346	0.763782	-0.139	non-significant	0.0717425681898489	0.81857433364856	-0.326999999999998	non-significant	0.0436628629785937		-0.372233333333337	non-significant	0.691536	0.862633	-0.0679667	non-significant	0.259307	0.491649	-0.1973	non-significant
P00403	sp|P00403|COX2_HUMANCytochromecoxidasesubunit2OS=HomosapiensGN=MT-CO2PE=1SV=1	24.6063	24.7427	24.6831	24.6725	24.8393	24.7926	24.5579	24.6187	24.1696	24.6882	24.4575	24.3072	24.3981	24.4788	24.7164	24.4731	24.5077	24.5849	0.945546	0.988968	0.0092	non-significant	0.791989	0.880846	-0.0355667	non-significant	0.503917	0.806974	-0.0907667	non-significant	0.780425611736259	0.974700764018748	-0.0376000000000012	non-significant	0.0839793827481988		0.246233333333329	non-significant	0.543607	0.784527	-0.0823667	non-significant	0.287643	0.518211	0.146267	non-significant
P26447	sp|P26447|S10A4_HUMANProteinS100-A4OS=HomosapiensGN=S100A4PE=1SV=1	27.4998	27.4579	27.4118	27.505	27.6877	27.5503	27.4688	28.0273	27.2495	27.8175	27.3348	27.3815	27.0994	27.2804	27.2013	27.553	27.1888	27.3466	0.356592	0.743702	-0.1691	non-significant	0.696589	0.826686	0.0706	non-significant	0.494227	0.804246	-0.1245	non-significant	0.416634376747971	0.882228683488574	0.148466666666675	non-significant	0.238948315992899		0.218200000000003	non-significant	0.0461817	0.228406	0.388167	non-significant	0.160669	0.385586	0.2628	non-significant
P41226	sp|P41226|UBA7_HUMANUbiquitin-likemodifier-activatingenzyme7OS=HomosapiensGN=UBA7PE=1SV=2	22.3301	22.5286	23.5406	22.6666	22.5098	22.7902	22.6205	22.4469	22.5481	22.6646	22.5924	22.4321	20.4073	22.7578	21.9582	21.8639	23.0212	22.4015	0.14478	0.539182	-0.7211	non-significant	0.958824	0.977886	-0.0245333	non-significant	0.761866	0.922392	0.144233	non-significant	0.777985328395652	0.974121085604281	0.134166666666669	non-significant	0.634758970759266		0.22666666666667	non-significant	0.0969368	0.337367	0.830733	non-significant	0.0347483	0.169367	1.092	non-significant
P49207	sp|P49207|RL34_HUMAN60SribosomalproteinL34OS=HomosapiensGN=RPL34PE=1SV=3	26.5025	23.9617	23.9417	24.1968	24.1279	24.2277	24.5974	24.4169	24.0683	24.149	24.2926	25.198	24.5578	23.0309	23.6544	24.2066	24.6629	24.5747	0.210735	0.60788	-0.7337	non-significant	0.744812	0.854723	-0.185667	non-significant	0.287957	0.678401	0.617833	non-significant	0.908936134028549	0.98128709985937	0.0651333333333319	non-significant	0.603379779088531		-0.297266666666673	non-significant	0.291466	0.581211	0.613167	non-significant	0.0804523	0.267767	1.05427	non-significant
Q00534	sp|Q00534|CDK6_HUMANCyclin-dependentkinase6OS=HomosapiensGN=CDK6PE=1SV=1	24.6211	25.5214	25.006	25.1009	25.0974	25.3992	25.3257	25.4068	25.208	25.6607	25.1976	25.3119	25.3824	25.5909	25.331	25.4122	25.5629	25.3248	0.993974	0.998353	0.00146667	non-significant	0.69421	0.826477	-0.0765667	non-significant	0.445811	0.777234	-0.149667	non-significant	0.823983485355236	0.979300744323315	-0.0432333333333332	non-significant	0.240012130065304		-0.234133333333332	non-significant	0.535248	0.780063	-0.121267	non-significant	0.0631068	0.235446	-0.385267	non-significant
Q01970	sp|Q01970|PLCB3_HUMAN1-phosphatidylinositol4,5-bisphosphatephosphodiesterasebeta-3OS=HomosapiensGN=PLCB3PE=1SV=2	22.5715	22.0275	22.5083	21.6913	21.3801	21.7758	21.7399	21.7367	18.8605	22.0192	22.1926	22.158	21.5013	21.8826	22.0602	21.6423	21.9318	22.0464	0.915264	0.979898	-0.0588	non-significant	0.0267277	0.124648	-1.34423	non-significant	0.186909	0.578524	0.753367	non-significant	0.652449802878565	0.934346646396237	0.249766666666662	non-significant	0.642165321336797		-0.257766666666672	non-significant	0.0772022	0.303193	-1.03567	non-significant	0.324416	0.560033	0.5544	non-significant
Q13077	sp|Q13077|TRAF1_HUMANTNFreceptor-associatedfactor1OS=HomosapiensGN=TRAF1PE=1SV=1	19.865	21.1814	20.8816	23.3711	23.2265	22.7175	21.041	21.1575	21.1747	22.3865	22.8537	22.8964	24.5047	24.2347	24.0206	21.6892	21.8662	22.6306	6.87907e-06	0.000564634	2.19133	upregulated	0.000182581	0.0107045	-1.5878	downregulated	1.85395e-06	0.00190215	-2.46237	downregulated	0.0579466180227681	0.81857433364856	0.650200000000002	non-significant	0.00515281561672187		1.04303333333333	non-significant	1.06885e-07	1.82773e-05	-3.12893	downregulated	1.79002e-08	3.67312e-06	-3.61067	downregulated
Q14690	sp|Q14690|RRP5_HUMANProteinRRP5homologOS=HomosapiensGN=PDCD11PE=1SV=3	22.5377	20.3294	20.2541	20.615	20.3978	20.7842	20.3565	20.9026	20.9481	20.4257	18.428	22.917	20.6001	20.6936	20.4768	20.3938	20.2245	19.7014	0.566571	0.846389	0.4836	non-significant	0.862346	0.922112	0.1455	non-significant	0.600538	0.853637	0.4414	non-significant	0.566517886207852	0.912255103746554	0.483666666666668	non-significant	0.559591948645327		0.492433333333334	non-significant	0.862283	0.938312	0.145567	non-significant	0.593344	0.760488	0.450233	non-significant
Q15785	sp|Q15785|TOM34_HUMANMitochondrialimportreceptorsubunitTOM34OS=HomosapiensGN=TOMM34PE=1SV=2	22.5474	22.9536	22.8077	22.49	22.6726	22.9431	22.7862	22.7925	22.6356	23.1125	22.841	22.9226	22.6212	23.012	22.8628	22.8724	22.3484	22.8519	0.413546	0.796388	0.1411	non-significant	0.208867	0.420603	-0.2206	non-significant	0.692192	0.890146	0.0676667	non-significant	0.132119817905839	0.81857433364856	0.267799999999998	non-significant	0.94854215921612		0.0109999999999957	non-significant	0.583763	0.806567	-0.0939	non-significant	0.714796	0.843937	-0.0624333	non-significant
Q5GLZ8	sp|Q5GLZ8|HERC4_HUMANProbableE3ubiquitin-proteinligaseHERC4OS=HomosapiensGN=HERC4PE=1SV=1	22.1121	22.3667	22.2626	22.3903	22.4932	22.1993	22.6758	22.5804	22.7224	18.8131	22.3696	22.4035	22.546	23.074	23.0902	22.3637	22.8458	22.0841	0.488441	0.820095	0.4722	non-significant	0.0446739	0.169447	1.46413	non-significant	0.866292	0.958293	-0.1138	non-significant	0.0838029355274199	0.81857433364856	-1.2358	non-significant	0.917173382488338		-0.0702666666666687	non-significant	0.718751	0.879009	-0.243867	non-significant	0.339528	0.566432	-0.656267	non-significant
Q8NBS9	sp|Q8NBS9|TXND5_HUMANThioredoxindomain-containingprotein5OS=HomosapiensGN=TXNDC5PE=1SV=2	23.4425	23.9522	23.5937	23.8916	23.9287	23.9088	24.0573	24.0851	24.0877	24.1991	23.9668	23.5568	23.9577	24.0992	23.7614	23.9737	24.0225	23.8418	0.967169	0.990374	-0.00656667	non-significant	0.298799	0.52093	0.169133	non-significant	0.137588	0.52988	-0.2469	non-significant	0.809829381524087	0.979300744323315	-0.0384333333333373	non-significant	0.820178959441493		-0.0363000000000078	non-significant	0.395915	0.682014	0.137267	non-significant	0.0994457	0.297467	-0.276633	non-significant
Q8TCJ2	sp|Q8TCJ2|STT3B_HUMANDolichyl-diphosphooligosaccharide--proteinglycosyltransferasesubunitSTT3BOS=HomosapiensGN=STT3BPE=1SV=1	24.5352	24.7691	24.8954	24.6893	25.0312	24.7909	25.4205	25.0523	25.276	25.3362	24.5368	25.0225	24.7383	24.909	24.7361	24.7177	25.1825	24.865	0.510802	0.826353	-0.127267	non-significant	0.153848	0.34704	0.284433	non-significant	0.590383	0.85031	-0.1039	non-significant	0.821188093206897	0.979300744323315	0.0434333333333328	non-significant	0.660601607396406		-0.0846000000000018	non-significant	0.0301874	0.187447	0.455133	non-significant	0.750221	0.865848	-0.0612333	non-significant
Q92688	sp|Q92688|AN32B_HUMANAcidicleucine-richnuclearphosphoprotein32familymemberBOS=HomosapiensGN=ANP32BPE=1SV=1	24.7503	25.0532	24.5808	24.6776	24.9337	23.998	24.9668	23.7324	24.3496	25.1744	24.8746	24.3943	24.7757	24.0018	24.7749	24.7387	24.9665	24.8532	0.31592	0.706173	-0.335333	non-significant	0.171409	0.370634	-0.464833	non-significant	0.436335	0.774965	0.258333	non-significant	0.906951029205612	0.98128709985937	-0.0383666666666649	non-significant	0.343102163008825		-0.316366666666667	non-significant	0.610692	0.820412	-0.167867	non-significant	0.404199	0.626921	0.2773	non-significant
Q96CS3	sp|Q96CS3|FAF2_HUMANFAS-associatedfactor2OS=HomosapiensGN=FAF2PE=1SV=2	22.4733	22.3093	22.5362	22.0613	21.9741	22.0082	21.9929	21.7668	21.2654	22.2831	22.627	22.2721	22.1819	22.5873	22.302	22.246	22.2928	22.6378	0.845788	0.969173	-0.0351333	non-significant	0.00119721	0.0230119	-0.719033	q-value < 0.05, -1 > FC < 1	0.0311344	0.291725	0.425067	non-significant	0.991749266779119	0.998069955034644	0.00186666666667179	non-significant	0.0515201644356999		-0.377666666666666	non-significant	0.001801	0.031859	-0.682033	q-value < 0.05, -1 > FC < 1	0.648777	0.800327	0.0825333	non-significant
Q9UGP8	sp|Q9UGP8|SEC63_HUMANTranslocationproteinSEC63homologOS=HomosapiensGN=SEC63PE=1SV=2	23.3518	24.0224	23.4051	23.5289	23.4876	23.2437	24.1884	23.9038	24.3112	23.4815	23.487	23.6693	23.5118	23.6292	23.7169	23.7906	23.4804	23.4497	0.793922	0.955022	0.0457333	non-significant	0.00412732	0.0441979	0.588533	q-value < 0.05, -1 > FC < 1	0.330899	0.704044	0.173033	non-significant	0.87448552937663	0.98128709985937	-0.0276333333333376	non-significant	0.386647992721028		-0.153500000000005	non-significant	0.00962254	0.0953886	0.515167	non-significant	0.880941	0.944457	-0.0262	non-significant
Q9Y613	sp|Q9Y613|FHOD1_HUMANFH1/FH2domain-containingprotein1OS=HomosapiensGN=FHOD1PE=1SV=3	21.6994	22.4768	22.1504	22.089	22.0667	22.1524	22.5146	21.957	22.0788	21.8057	22.2369	22.0811	21.9429	22.1501	21.7527	21.9879	22.1104	22.11	0.534852	0.832714	-0.120867	non-significant	0.466398	0.66872	0.142233	non-significant	0.974559	0.99332	0.00616667	non-significant	0.884094086797154	0.98128709985937	-0.0281999999999982	non-significant	0.863479109283118		0.0332666666666732	non-significant	0.236642	0.522139	0.2349	non-significant	0.412941	0.630669	0.1603	non-significant
O14773	sp|O14773|TPP1_HUMANTripeptidyl-peptidase1OS=HomosapiensGN=TPP1PE=1SV=2	24.8525	25.0153	25.092	25.0657	25.0232	25.0165	25.1138	25.2656	24.8438	25.0531	25.4042	25.3442	24.7785	24.8318	24.8765	25.2224	25.3053	25.369	0.00148359	0.0395366	-0.469967	q-value < 0.05, -1 > FC < 1	0.128035	0.312177	-0.192767	non-significant	0.689867	0.8892	-0.0485333	non-significant	0.793823524277976	0.97572771711742	-0.0317333333333316	non-significant	0.0440210021211199		-0.263766666666665	non-significant	0.0585446	0.256695	0.245467	non-significant	0.206955	0.435929	0.157667	non-significant
O60603	sp|O60603|TLR2_HUMANToll-likereceptor2OS=HomosapiensGN=TLR2PE=1SV=1	21.5288	22.3126	22.0711	21.8278	22.0378	22.3669	22.483	22.0984	22.4572	22.0747	22.5296	22.0462	22.9328	23.2098	22.9732	21.5629	21.5052	21.9561	1.86141e-05	0.00119363	1.36387	upregulated	0.556669	0.737636	0.129367	non-significant	0.627219	0.866399	-0.106667	non-significant	0.0244207146038694	0.81857433364856	0.542099999999998	non-significant	0.0819324401697589		0.402766666666665	non-significant	0.00617533	0.0745399	-0.6924	non-significant	0.000209678	0.0076832	-1.06777	downregulated
O94826	sp|O94826|TOM70_HUMANMitochondrialimportreceptorsubunitTOM70OS=HomosapiensGN=TOMM70PE=1SV=1	23.4366	23.3095	23.277	23.1561	23.3554	23.3861	23.843	23.8112	23.7029	23.3063	23.1212	23.4077	23.4009	23.6	23.3441	23.2853	23.0511	23.1774	0.0238896	0.263215	0.277067	non-significant	0.000388077	0.0150566	0.5073	q-value < 0.05, -1 > FC < 1	0.707661	0.897628	0.0418333	non-significant	0.343683948948053	0.871046714884193	0.10713333333333	non-significant	0.261419714276538		0.127933333333331	non-significant	0.00809509	0.0856244	0.337367	non-significant	0.342958	0.569055	-0.1073	non-significant
P00367	sp|P00367|DHE3_HUMANGlutamatedehydrogenase1,mitochondrialOS=HomosapiensGN=GLUD1PE=1SV=2	26.827	27.0271	27.016	27.1113	27.1377	27.2293	27.4582	27.4867	27.3988	27.2203	27.2706	26.9826	27.375	27.4487	27.3235	27.204	27.308	27.1153	0.0970863	0.473209	0.1733	non-significant	0.0100457	0.0718252	0.290067	non-significant	0.0563843	0.381592	-0.202733	non-significant	0.606964232066322	0.921220861094743	-0.0512666666666632	non-significant	0.618127128170163		-0.049666666666667	non-significant	0.512327	0.76625	0.0655	non-significant	0.00065112	0.0174119	-0.4257	q-value < 0.05, -1 > FC < 1
P10599	sp|P10599|THIO_HUMANThioredoxinOS=HomosapiensGN=TXNPE=1SV=3	24.3016	25.4321	25.4319	25.032	25.8602	25.5336	25.7355	25.364	25.4004	25.393	25.248	25.4056	25.3134	25.3476	25.4018	25.2511	25.469	25.9035	0.5123	0.826353	-0.186933	non-significant	0.595344	0.759881	0.1511	non-significant	0.153144	0.550288	-0.420067	non-significant	0.500388507466175	0.898560581520699	-0.192333333333334	non-significant	0.815967491344878		-0.0659333333333336	non-significant	0.608432	0.820412	0.1457	non-significant	0.300303	0.532433	-0.299067	non-significant
P12270	sp|P12270|TPR_HUMANNucleoproteinTPROS=HomosapiensGN=TPRPE=1SV=3	23.0737	22.7416	22.9809	22.8826	22.3564	22.7558	22.454	22.6953	23.6661	22.292	22.5406	23.0167	22.7848	23.5217	23.1467	23.2137	23.1257	22.3175	0.422547	0.799036	0.265433	non-significant	0.333192	0.554875	0.322033	non-significant	0.419652	0.762792	0.267133	non-significant	0.416150124109404	0.882228683488574	-0.269199999999998	non-significant	0.503316020383031		-0.220699999999997	non-significant	0.518863	0.771407	-0.2126	non-significant	0.506556	0.704237	-0.219	non-significant
P17096	sp|P17096|HMGA1_HUMANHighmobilitygroupproteinHMG-I/HMG-YOS=HomosapiensGN=HMGA1PE=1SV=3	26.697	24.7526	24.6219	24.3875	24.9304	24.6683	24.9137	25.0071	25.4971	24.7907	24.2736	26.5731	24.7494	24.9678	24.7077	24.3829	24.6149	24.775	0.695326	0.911117	0.217367	non-significant	0.894858	0.944087	-0.0731667	non-significant	0.221933	0.611568	0.6951	non-significant	0.27218859530819	0.866794836062195	0.621533333333332	non-significant	0.897761748179855		0.0711333333333322	non-significant	0.552402	0.791017	0.331	non-significant	0.329889	0.560033	0.548867	non-significant
P20042	sp|P20042|IF2B_HUMANEukaryotictranslationinitiationfactor2subunit2OS=HomosapiensGN=EIF2S2PE=1SV=2	23.9982	24.2113	23.9539	24.0174	24.2016	24.2313	24.9091	24.528	24.9069	24.1656	24.3072	24.4498	24.6973	24.6336	24.4194	24.2392	24.5225	24.2969	0.108024	0.485435	0.230567	non-significant	0.00336518	0.0403412	0.4738	q-value < 0.05, -1 > FC < 1	0.487947	0.799434	-0.0956333	non-significant	0.740600881504877	0.966266874101842	-0.0453333333333354	non-significant	0.153271477630991		-0.202766666666669	non-significant	0.16266	0.442968	0.1979	non-significant	0.00149749	0.0278588	-0.528967	q-value < 0.05, -1 > FC < 1
P30084	sp|P30084|ECHM_HUMANEnoyl-CoAhydratase,mitochondrialOS=HomosapiensGN=ECHS1PE=1SV=4	24.5758	24.3867	24.6949	24.7083	24.5406	24.5822	24.1147	23.7959	24.4264	24.7697	24.9232	24.5318	24.6625	24.3443	24.763	24.7984	24.5848	24.7941	0.418171	0.79897	-0.135833	non-significant	0.00173712	0.0287465	-0.629233	q-value < 0.05, -1 > FC < 1	0.72743	0.904111	-0.0579	non-significant	0.924067685076619	0.984009802686675	0.0157999999999987	non-significant	0.490121961025166		-0.115399999999998	non-significant	0.0109598	0.103163	-0.4776	non-significant	0.821329	0.906111	-0.0374667	non-significant
P31949	sp|P31949|S10AB_HUMANProteinS100-A11OS=HomosapiensGN=S100A11PE=1SV=2	27.6282	27.4184	27.8386	27.738	27.6051	27.7911	26.2779	27.8101	26.5785	27.7731	27.795	27.4306	27.2816	27.3056	27.5784	27.9235	27.2564	27.5668	0.528637	0.828064	-0.1937	non-significant	0.0213339	0.110343	-0.7774	non-significant	0.785916	0.926933	-0.083	non-significant	0.783407532089305	0.974818416615113	0.0839999999999996	non-significant	0.673111475576921		0.129166666666666	non-significant	0.117841	0.373728	-0.4997	non-significant	0.437008	0.651867	0.239867	non-significant
Q53H82	sp|Q53H82|LACB2_HUMANEndoribonucleaseLACTB2OS=HomosapiensGN=LACTB2PE=1SV=2	23.1236	24.0842	23.5841	23.8536	23.5715	23.976	23.9842	23.6005	23.8672	23.3538	23.768	23.4904	23.6834	23.7988	23.567	23.602	23.8754	23.7295	0.800192	0.957989	-0.0525667	non-significant	0.191277	0.395666	0.2799	non-significant	0.335975	0.705297	-0.203067	non-significant	0.347222668075508	0.871046714884193	-0.198233333333334	non-significant	0.755428989684591		0.0647333333333329	non-significant	0.520783	0.771699	0.134233	non-significant	0.680236	0.823021	-0.0857667	non-significant
Q6PI48	sp|Q6PI48|SYDM_HUMANAspartate--tRNAligase,mitochondrialOS=HomosapiensGN=DARS2PE=1SV=1	22.0419	19.8018	22.0185	22.2182	22.4384	22.3189	22.0464	20.2669	21.9111	22.4837	18.6187	22.1174	22.3044	22.5183	21.9878	22.1992	22.6134	22.045	0.985401	0.994391	-0.0157	non-significant	0.697141	0.826686	0.334867	non-significant	0.238597	0.63093	-1.03777	non-significant	0.172324981202499	0.81857433364856	-1.21259999999999	non-significant	0.963468668443721		0.0393000000000008	non-significant	0.323834	0.612449	-0.862033	non-significant	0.263174	0.495898	-0.982767	non-significant
Q8NBX0	sp|Q8NBX0|SCPDL_HUMANSaccharopinedehydrogenase-likeoxidoreductaseOS=HomosapiensGN=SCCPDHPE=1SV=1	23.3664	23.322	23.4225	23.4772	23.2931	23.4397	24.2864	23.9454	24.3131	23.999	23.4701	23.4	23.6463	23.6736	23.3414	23.7221	23.6441	23.4215	0.794753	0.955022	-0.0421333	non-significant	0.00346006	0.0403412	0.5586	q-value < 0.05, -1 > FC < 1	0.83831	0.950834	-0.0330333	non-significant	0.866857169363752	0.98128709985937	0.0271333333333281	non-significant	0.245700330567152		-0.192566666666664	non-significant	0.00146582	0.0281109	0.627867	q-value < 0.05, -1 > FC < 1	0.267657	0.501161	-0.183467	non-significant
Q9Y3I0	sp|Q9Y3I0|RTCB_HUMANtRNA-splicingligaseRtcBhomologOS=HomosapiensGN=RTCBPE=1SV=1	24.0301	23.9496	23.7328	23.7341	23.6253	23.7402	24.2072	24.0493	24.2124	23.7166	23.8709	23.8157	23.7439	23.9871	23.8653	23.7699	23.6996	23.5995	0.106551	0.485435	0.175767	non-significant	0.00365831	0.0410995	0.355233	q-value < 0.05, -1 > FC < 1	0.0647413	0.39438	0.2043	non-significant	0.292658515813286	0.871046714884193	0.1114	non-significant	0.921658438430305		0.0102000000000046	non-significant	0.01278	0.111594	0.290867	non-significant	0.709476	0.84192	0.0387333	non-significant
Q9Y617	sp|Q9Y617|SERC_HUMANPhosphoserineaminotransferaseOS=HomosapiensGN=PSAT1PE=1SV=2	23.0568	23.2686	23.2496	23.9663	24.0941	23.8532	23.858	23.6993	24.0528	23.533	23.9367	24.0581	23.5436	23.2819	23.0909	24.1466	24.018	23.8253	0.00060784	0.0189105	-0.691167	q-value < 0.05, -1 > FC < 1	0.863689	0.923067	0.0274333	non-significant	0.000210357	0.0431653	-0.779533	q-value < 0.05, -1 > FC < 1	0.342899675164584	0.871046714884193	-0.154033333333331	non-significant	0.873529777680316		-0.0254333333333356	non-significant	0.00293464	0.0474163	0.564567	q-value < 0.05, -1 > FC < 1	0.480194	0.685229	-0.1138	non-significant
O75306	sp|O75306|NDUS2_HUMANNADHdehydrogenase[ubiquinone]iron-sulfurprotein2,mitochondrialOS=HomosapiensGN=NDUFS2PE=1SV=2	23.027	23.1615	23.0146	22.7843	23.0943	23.0145	23.7164	23.0948	23.2726	22.9154	23.0133	23.1646	23.3173	23.3038	23.1918	23.1663	23.1229	23.1262	0.354695	0.743447	0.1325	non-significant	0.0318357	0.136369	0.330167	non-significant	0.46769	0.788578	0.103333	non-significant	0.450842440593662	0.887235416302891	-0.107366666666671	non-significant	0.229094613359975		-0.174100000000006	non-significant	0.524713	0.774056	0.0903	non-significant	0.164149	0.387775	-0.203267	non-significant
O95202	sp|O95202|LETM1_HUMANLETM1andEF-handdomain-containingprotein1,mitochondrialOS=HomosapiensGN=LETM1PE=1SV=1	23.1491	23.0519	23.0395	23.0044	22.9714	23.3148	23.3805	23.6334	23.3531	23.4649	23.1346	22.8463	23.3778	23.5145	23.2305	23.2187	23.3949	23.0654	0.355825	0.743702	0.147933	non-significant	0.0675392	0.215472	0.307067	non-significant	0.915676	0.972496	-0.0167	non-significant	0.623600752430098	0.927267205787363	-0.077733333333331	non-significant	0.417344907114438		-0.129466666666662	non-significant	0.607474	0.820412	0.0814	non-significant	0.0785405	0.266389	-0.2941	non-significant
P08311	sp|P08311|CATG_HUMANCathepsinGOS=HomosapiensGN=CTSGPE=1SV=2	26.4427	24.1827	23.2443	23.099	23.4863	23.8454	20.9924	23.5466	23.8983	20.1402	20.0699	26.9051	24.7458	24.7092	24.7204	23.4798	23.1089	19.421	0.106078	0.485435	2.7219	non-significant	0.783732	0.874983	0.4407	non-significant	0.478775	0.79486	1.14633	non-significant	0.818410358870832	0.979300744323315	0.368500000000004	non-significant	0.365394568109292		1.47366666666667	non-significant	0.244796	0.532121	-1.9127	non-significant	0.949333	0.978037	-0.1019	non-significant
P16401	sp|P16401|H15_HUMANHistoneH1.5OS=HomosapiensGN=HIST1H1BPE=1SV=3	26.8901	23.853	23.7726	23.7246	23.8174	23.5897	23.6534	23.0013	24.6297	23.197	23.3861	26.8375	24.5071	23.8122	23.7879	24.4207	24.9324	23.4844	0.79487	0.955022	-0.243433	non-significant	0.451174	0.657535	-0.712067	non-significant	0.239799	0.631665	1.128	non-significant	0.83547745540553	0.981179888613978	0.194366666666671	non-significant	0.545888296548277		-0.5686	non-significant	0.769657	0.900933	-0.274267	non-significant	0.396924	0.6208	0.802833	non-significant
P25398	sp|P25398|RS12_HUMAN40SribosomalproteinS12OS=HomosapiensGN=RPS12PE=1SV=3	26.0135	26.1437	26.3739	26.2211	26.3305	26.2621	26.2685	26.3467	26.2463	26.4947	26.3174	26.2902	26.4205	26.2645	26.2486	26.4419	26.5452	26.5503	0.0678754	0.40799	-0.201267	non-significant	0.443034	0.650387	-0.0802667	non-significant	0.369923	0.738406	-0.0942	non-significant	0.175746396503278	0.821913243031077	-0.145033333333334	non-significant	0.0326228793931278		-0.241233333333334	non-significant	0.816558	0.922167	-0.0240333	non-significant	0.20823	0.437347	-0.134167	non-significant
P28066	sp|P28066|PSA5_HUMANProteasomesubunitalphatype-5OS=HomosapiensGN=PSMA5PE=1SV=3	25.5854	25.8275	25.7338	25.8832	25.7987	25.984	25.7644	26.1	26.0362	25.7201	26.0791	25.693	26.1373	25.9088	25.9094	25.9552	26.1609	26.0369	0.617656	0.871964	-0.0658333	non-significant	0.309064	0.531156	0.136133	non-significant	0.201031	0.59151	-0.173067	non-significant	0.109804995344601	0.81857433364856	-0.220266666666664	non-significant	0.22867388240331		-0.162366666666667	non-significant	0.889173	0.954383	-0.0183	non-significant	0.055394	0.217756	-0.2696	non-significant
P28288	sp|P28288|ABCD3_HUMANATP-bindingcassettesub-familyDmember3OS=HomosapiensGN=ABCD3PE=1SV=1	23.0854	21.879	22.3449	21.6883	21.7453	22.0885	21.905	22.471	21.8611	22.3741	22.3794	22.861	21.6848	22.331	21.6635	21.8534	22.4319	21.819	0.640329	0.883961	-0.141667	non-significant	0.144085	0.335455	-0.459133	non-significant	0.0644233	0.39438	0.595733	non-significant	0.111917827642993	0.81857433364856	0.503399999999999	non-significant	0.523589700249855		-0.194066666666668	non-significant	0.540891	0.784527	0.185933	non-significant	0.0884805	0.279757	0.543333	non-significant
P84095	sp|P84095|RHOG_HUMANRho-relatedGTP-bindingproteinRhoGOS=HomosapiensGN=RHOGPE=1SV=1	25.4091	25.1718	25.0495	25.1877	25.0562	25.2262	25.3113	25.3764	25.3459	24.9894	25.2238	25.2061	25.4458	25.745	25.425	25.3494	25.2128	24.9317	0.0131102	0.181772	0.373967	non-significant	0.142039	0.333102	0.204767	non-significant	0.690787	0.889827	0.0534333	non-significant	0.852800109966209	0.98128709985937	-0.0248666666666679	non-significant	0.952769026137745		-0.00793333333333734	non-significant	0.162436	0.442968	-0.194067	non-significant	0.0257248	0.138724	-0.328467	non-significant
Q15056	sp|Q15056|IF4H_HUMANEukaryotictranslationinitiationfactor4HOS=HomosapiensGN=EIF4HPE=1SV=5	24.7184	24.4713	24.3088	24.2103	23.879	24.0397	24.1742	24.8276	24.4676	24.2034	24.0315	23.9111	23.9654	24.4005	24.0258	24.2934	24.2789	24.1463	0.534003	0.832655	-0.108967	non-significant	0.0218321	0.110343	0.441133	non-significant	0.0183289	0.241281	0.4565	non-significant	0.282897747083165	0.871046714884193	-0.190866666666668	non-significant	0.269448403289947		-0.196533333333338	non-significant	0.0542254	0.247818	0.359233	non-significant	0.0488072	0.203976	0.368933	non-significant
Q8N1G4	sp|Q8N1G4|LRC47_HUMANLeucine-richrepeat-containingprotein47OS=HomosapiensGN=LRRC47PE=1SV=1	23.9669	24.2559	23.828	23.9342	23.9603	23.9701	24.1979	24.3223	24.6459	23.9318	24.0481	23.9898	23.94	24.0727	23.8812	24.0616	23.8395	23.8088	0.645176	0.883961	0.0613333	non-significant	0.00853417	0.0660834	0.3988	non-significant	0.641262	0.871184	0.0620667	non-significant	0.517202008359234	0.904002147489905	0.0866000000000007	non-significant	0.698317429015098		0.0515666666666661	non-significant	0.00581177	0.0727179	0.424067	non-significant	0.694265	0.832526	0.0523	non-significant
Q9Y2Z0	sp|Q9Y2Z0|SGT1_HUMANProteinSGT1homologOS=HomosapiensGN=SUGT1PE=1SV=3	23.6464	23.4874	23.6329	23.7656	23.8683	23.5926	23.9308	24.2178	24.1173	23.7668	23.849	23.6648	24.1057	23.8963	23.9624	24.1063	23.9949	23.7472	0.748452	0.935907	0.0386667	non-significant	0.0148745	0.0915992	0.328433	non-significant	0.215874	0.608607	-0.153267	non-significant	0.131813194453532	0.81857433364856	-0.189266666666668	non-significant	0.101488295209797		-0.2073	non-significant	0.409607	0.691781	0.1005	non-significant	0.00455184	0.04942	-0.399233	q-value < 0.05, -1 > FC < 1
O00186	sp|O00186|STXB3_HUMANSyntaxin-bindingprotein3OS=HomosapiensGN=STXBP3PE=1SV=2	23.2666	23.5897	23.3827	23.5649	23.5842	23.6665	24.0561	24.116	24.3441	23.6647	23.7483	23.5425	23.8244	23.7629	23.8216	23.6934	23.5947	23.4216	0.0534321	0.379108	0.233067	non-significant	0.000340894	0.0139903	0.520233	q-value < 0.05, -1 > FC < 1	0.103872	0.480025	-0.1922	non-significant	0.470488065356863	0.88995537090937	0.0819333333333354	non-significant	0.753989377486516		0.035300000000003	non-significant	0.00488128	0.0650415	0.3691	non-significant	0.00335675	0.042086	-0.389967	q-value < 0.05, -1 > FC < 1
P20073	sp|P20073|ANXA7_HUMANAnnexinA7OS=HomosapiensGN=ANXA7PE=1SV=3	24.2291	24.4875	24.3074	24.5314	24.5416	24.8224	24.4347	24.8551	24.7888	24.6504	24.8091	24.3294	24.8574	24.8699	24.5151	24.6883	24.7588	24.4093	0.44063	0.808169	0.128667	non-significant	0.56089	0.739736	0.0965667	non-significant	0.0949051	0.464674	-0.290467	non-significant	0.891583791031208	0.98128709985937	-0.0225000000000009	non-significant	0.937216029936647		0.012999999999991	non-significant	0.741248	0.884789	-0.0546	non-significant	0.025292	0.137664	-0.406133	non-significant
P30044	sp|P30044|PRDX5_HUMANPeroxiredoxin-5,mitochondrialOS=HomosapiensGN=PRDX5PE=1SV=4	24.7982	25.5386	25.2248	25.2332	25.184	25.0893	25.1696	24.8723	24.8837	25.2138	25.3187	25.1207	24.855	25.3744	25.0988	25.2148	25.5993	25.5003	0.0871452	0.452714	-0.328733	non-significant	0.19614	0.402882	-0.242533	non-significant	0.919567	0.972496	0.0183667	non-significant	0.237677509090131	0.855419880763659	-0.220400000000001	non-significant	0.154013117323044		-0.269300000000001	non-significant	0.464975	0.736266	-0.1342	non-significant	0.669829	0.815154	0.0778	non-significant
P51858	sp|P51858|HDGF_HUMANHepatoma-derivedgrowthfactorOS=HomosapiensGN=HDGFPE=1SV=1	24.6055	24.7508	24.5327	24.4113	24.664	24.7361	24.279	24.7859	24.8488	24.5614	24.4135	24.8217	24.7096	24.718	24.7346	24.7569	24.7778	24.6501	0.960281	0.989117	-0.00753333	non-significant	0.796612	0.883116	0.0390333	non-significant	0.864292	0.958293	0.0258667	non-significant	0.398557982920653	0.873205162148886	-0.129399999999993	non-significant	0.416330271451159		-0.12446666666666	non-significant	0.586022	0.808144	-0.0828333	non-significant	0.549799	0.731165	-0.0910667	non-significant
P61026	sp|P61026|RAB10_HUMANRas-relatedproteinRab-10OS=HomosapiensGN=RAB10PE=1SV=1	25.1792	25.1935	25.2701	25.2088	25.1275	25.3923	24.8301	25.1301	25.1876	25.14	25.3745	25.1529	25.3726	24.5885	25.3551	25.5072	25.5242	25.3386	0.0683961	0.40799	-0.351267	non-significant	0.346639	0.566007	-0.1732	non-significant	0.874521	0.958549	-0.0286	non-significant	0.209068689494093	0.836253881160086	-0.234199999999998	non-significant	0.249262312372678		-0.213799999999999	non-significant	0.756911	0.894246	-0.0561333	non-significant	0.550223	0.731255	0.108867	non-significant
P61981	sp|P61981|1433G_HUMAN14-3-3proteingammaOS=HomosapiensGN=YWHAGPE=1SV=2	26.6786	26.3641	26.4994	26.5382	26.6174	26.5069	26.3063	26.8838	26.345	26.5615	26.5896	26.4785	26.7712	26.2429	26.6099	26.8113	26.5731	26.4752	0.64067	0.883961	-0.0785333	non-significant	0.85099	0.916176	-0.0315	non-significant	0.810916	0.939052	-0.0401333	non-significant	0.64856703873348	0.93266490847515	-0.0766666666666644	non-significant	0.695827289033142		-0.0656999999999996	non-significant	0.859715	0.938312	-0.0296333	non-significant	0.870649	0.939312	-0.0273	non-significant
P62906	sp|P62906|RL10A_HUMAN60SribosomalproteinL10aOS=HomosapiensGN=RPL10APE=1SV=2	27.1778	25.8417	25.7664	26.1492	26.1333	25.9826	26.5809	26.155	25.7771	26.5704	26.4788	27.4422	26.3289	25.8921	25.9351	26.1918	26.3739	26.6875	0.308558	0.697486	-0.3657	non-significant	0.0775436	0.232971	-0.659467	non-significant	0.623702	0.866399	0.1736	non-significant	0.25287889270466	0.864980209301612	0.412733333333332	non-significant	0.357387589587477		-0.329366666666665	non-significant	0.736112	0.882273	0.118967	non-significant	0.553796	0.732682	0.209933	non-significant
Q14258	sp|Q14258|TRI25_HUMANE3ubiquitin/ISG15ligaseTRIM25OS=HomosapiensGN=TRIM25PE=1SV=2	23.4609	23.4316	23.2914	23.2536	22.8451	23.1375	23.2341	22.5069	23.5767	23.0561	23.2084	23.6805	23.6256	23.6682	23.6799	22.8245	23.1885	23.3574	0.039322	0.34006	0.534433	non-significant	0.388649	0.600533	-0.2091	non-significant	0.200331	0.591128	0.3159	non-significant	0.428726412989169	0.886961147606175	0.191533333333332	non-significant	0.851760218509224		-0.0447333333333333	non-significant	0.034129	0.198106	-0.552	non-significant	0.281506	0.510743	-0.263267	non-significant
Q15404	sp|Q15404|RSU1_HUMANRassuppressorprotein1OS=HomosapiensGN=RSU1PE=1SV=3	23.6616	23.9039	23.5159	23.5471	23.4265	23.7338	23.7591	23.7837	23.8076	23.9681	23.6714	23.4279	23.5352	23.8833	23.524	23.5254	23.8255	23.5677	0.959525	0.989117	0.00796667	non-significant	0.550515	0.731643	0.0943333	non-significant	0.432373	0.772848	0.124667	non-significant	0.752461274437295	0.968236552862916	0.0496000000000052	non-significant	0.65500033680449		-0.0703999999999994	non-significant	0.392836	0.679678	0.135967	non-significant	0.76839	0.878894	0.0463	non-significant
Q8N392	sp|Q8N392|RHG18_HUMANRhoGTPase-activatingprotein18OS=HomosapiensGN=ARHGAP18PE=1SV=3	23.1486	23.2911	23.1068	23.4497	23.5525	23.5088	23.5092	23.9015	23.7285	23.5052	23.4238	23.5358	23.0429	22.9262	22.9309	23.5863	23.4947	23.5036	6.59993e-05	0.00322454	-0.561533	q-value < 0.05, -1 > FC < 1	0.0414753	0.163983	0.2248	non-significant	0.0063139	0.155825	-0.3215	non-significant	0.695940353620202	0.95192678344786	-0.0399333333333374	non-significant	0.80992884578608		-0.0245333333333377	non-significant	3.20716e-06	0.000293422	0.7464	q-value < 0.05, -1 > FC < 1	0.0493494	0.205823	0.2155	non-significant
Q9BYX4	sp|Q9BYX4|IFIH1_HUMANInterferon-inducedhelicaseCdomain-containingprotein1OS=HomosapiensGN=IFIH1PE=1SV=3	20.9194	23.0538	22.2194	20.0737	20.1897	20.4067	21.1452	21.0938	21.5429	20.8843	20.5115	20.0106	23.379	22.3089	23.5034	19.9774	20.2915	20.1905	9.69737e-06	0.000726529	2.91063	upregulated	0.0878371	0.249665	0.791833	non-significant	0.000792366	0.100371	1.84083	non-significant	0.476368758965187	0.892524541123505	0.315666666666669	non-significant	0.872980347658364		0.0702333333333343	non-significant	0.000938292	0.020928	-1.80313	downregulated	0.0362403	0.17353	-0.999567	non-significant
Q9H3U1	sp|Q9H3U1|UN45A_HUMANProteinunc-45homologAOS=HomosapiensGN=UNC45APE=1SV=1	23.0995	23.3019	23.2823	23.111	22.8627	23.0799	23.1956	23.6078	23.8402	23.0862	23.0429	22.8006	22.8576	23.2757	22.8407	23.0391	23.1649	22.9306	0.748378	0.935907	-0.0535333	non-significant	0.00362748	0.0410995	0.5713	q-value < 0.05, -1 > FC < 1	0.220197	0.609777	0.210033	non-significant	0.68270422604497	0.946650791458107	-0.0682999999999971	non-significant	0.871291716352346		-0.0269999999999975	non-significant	0.00433794	0.0613893	0.556533	non-significant	0.17035	0.393963	0.236567	non-significant
P09914	sp|P09914|IFIT1_HUMANInterferon-inducedproteinwithtetratricopeptiderepeats1OS=HomosapiensGN=IFIT1PE=1SV=2	22.6457	22.3355	21.8123	20.4764	20.3898	20.8487	21.4471	22.4767	21.4407	20.7621	20.09	20.5348	25.8699	25.7497	25.9175	19.7696	20.1058	19.0633	1.611e-11	1.65289e-08	6.19947	upregulated	0.000921014	0.0196867	1.32587	upregulated	0.000104982	0.035904	1.69287	upregulated	0.0219411047475691	0.81857433364856	0.816066666666671	non-significant	0.0111556375924373		0.925400000000003	non-significant	4.33027e-09	1.77714e-06	-4.05753	downregulated	2.12972e-08	3.97289e-06	-3.5812	downregulated
P30050	sp|P30050|RL12_HUMAN60SribosomalproteinL12OS=HomosapiensGN=RPL12PE=1SV=1	27.1532	26.8748	26.7892	26.9111	27.0468	27.1445	27.1561	27.0188	27.087	26.6584	27.0144	27.2075	27.072	27.2139	26.9703	27.1064	26.9349	26.8557	0.410079	0.792533	0.119733	non-significant	0.382261	0.594817	0.1272	non-significant	0.511136	0.81058	-0.0950667	non-significant	0.969062797525298	0.992273882495964	-0.00556666666667027	non-significant	0.634760773118174		0.0684666666666658	non-significant	0.989438	0.996235	0.0019	non-significant	0.316974	0.552267	-0.146333	non-significant
P31689	sp|P31689|DNJA1_HUMANDnaJhomologsubfamilyAmember1OS=HomosapiensGN=DNAJA1PE=1SV=2	23.7765	24.2234	23.9735	23.4995	23.5058	23.405	24.4639	23.8993	24.3552	22.8728	23.4674	23.5841	24.0351	24.1327	24.1531	23.7248	23.3236	23.5495	0.00921141	0.150014	0.574333	non-significant	0.000239197	0.0110548	0.931367	q-value < 0.05, -1 > FC < 1	0.0159986	0.22798	0.521033	non-significant	0.257283449374875	0.866794836062195	-0.224533333333333	non-significant	0.747052194042784		-0.062533333333338	non-significant	0.497216	0.75465	0.1325	non-significant	0.552064	0.732279	-0.115833	non-significant
P36542	sp|P36542|ATPG_HUMANATPsynthasesubunitgamma,mitochondrialOS=HomosapiensGN=ATP5C1PE=1SV=1	26.3098	25.9671	26.0581	25.8066	26.1442	26.1096	26.329	26.2615	26.2849	25.9012	26.1499	26.4513	26.2395	25.96	26.1728	26.0245	26.0007	26.0444	0.487233	0.820095	0.1009	non-significant	0.394117	0.604882	0.124333	non-significant	0.527901	0.819536	0.0915333	non-significant	0.324960444702625	0.871046714884193	0.144266666666663	non-significant	0.983002620432505		-0.00306666666666899	non-significant	0.255435	0.545446	0.1677	non-significant	0.931176	0.969936	-0.0124333	non-significant
P49189	sp|P49189|AL9A1_HUMAN4-trimethylaminobutyraldehydedehydrogenaseOS=HomosapiensGN=ALDH9A1PE=1SV=3	23.9092	24.0532	24.0212	24.2596	24.3987	24.186	25.0373	24.8142	25.0191	24.4823	24.4295	24.1722	24.3123	24.4771	24.3501	24.5443	24.5193	24.2666	0.585065	0.856315	-0.0635667	non-significant	0.000128884	0.00865713	0.595533	q-value < 0.05, -1 > FC < 1	0.0244679	0.267683	-0.2869	non-significant	0.482461966607676	0.89837745506257	-0.0820666666666732	non-significant	0.176428470277539		-0.161966666666668	non-significant	0.000173448	0.00677699	0.577033	q-value < 0.05, -1 > FC < 1	0.00445616	0.0490485	-0.3853	q-value < 0.05, -1 > FC < 1
P55263	sp|P55263|ADK_HUMANAdenosinekinaseOS=HomosapiensGN=ADKPE=1SV=2	23.737	24.4346	24.3529	24.3374	24.4737	24.3026	25.1283	24.1702	25.0564	24.3532	24.5205	24.4992	24.5947	24.0375	23.9581	24.4783	24.9471	24.5613	0.088513	0.453503	-0.465467	non-significant	0.21874	0.432964	0.327333	non-significant	0.452545	0.781254	-0.1964	non-significant	0.434299260234582	0.886961147606175	-0.204599999999999	non-significant	0.271490592216385		-0.290999999999997	non-significant	0.0364488	0.202557	0.5882	non-significant	0.93245	0.97077	-0.0219333	non-significant
P62191	sp|P62191|PRS4_HUMAN26Sproteaseregulatorysubunit4OS=HomosapiensGN=PSMC1PE=1SV=1	24.7632	25.0709	24.3057	24.4414	24.4993	24.4881	24.908	24.8482	25.2651	24.1338	24.4391	24.573	24.7078	24.6865	24.5321	24.5753	24.2967	24.4605	0.279794	0.671507	0.197967	non-significant	0.00322577	0.0401169	0.625133	q-value < 0.05, -1 > FC < 1	0.199731	0.590558	0.237	non-significant	0.729126041674091	0.962784194025248	-0.0622000000000007	non-significant	0.857935317427191		0.0320999999999998	non-significant	0.0572183	0.254206	0.364967	non-significant	0.692287	0.832526	0.0711333	non-significant
P62701	sp|P62701|RS4X_HUMAN40SribosomalproteinS4,XisoformOS=HomosapiensGN=RPS4XPE=1SV=2	28.0166	26.45	26.5528	26.8009	27.0406	27.0317	27.0434	26.6497	26.431	27.2797	27.0828	28.0785	26.6231	26.2455	26.575	26.4415	27.1482	27.2368	0.234894	0.617468	-0.460967	non-significant	0.0564864	0.19383	-0.7723	non-significant	0.897441	0.969877	0.0487333	non-significant	0.169344708995249	0.81857433364856	0.538166666666665	non-significant	0.967149470820345		0.0155666666666647	non-significant	0.55105	0.789633	0.226833	non-significant	0.17911	0.401909	0.525267	non-significant
Q00653	sp|Q00653|NFKB2_HUMANNuclearfactorNF-kappa-Bp100subunitOS=HomosapiensGN=NFKB2PE=1SV=4	21.5847	21.2724	21.7621	21.7911	21.667	21.65	21.0795	21.3843	21.2481	21.6263	21.5087	21.8293	24.623	24.4167	24.3766	21.0163	21.4796	21.2965	4.66015e-12	9.56262e-09	3.20797	upregulated	0.0143845	0.0902659	-0.417467	non-significant	0.293689	0.680809	-0.162967	non-significant	0.0204337200692749	0.81857433364856	0.390633333333327	non-significant	0.0108925279433677		0.438566666666663	non-significant	4.16383e-12	8.54417e-09	-3.2348	downregulated	1.56428e-11	3.12787e-08	-2.93237	downregulated
Q8TEM1	sp|Q8TEM1|PO210_HUMANNuclearporemembraneglycoprotein210OS=HomosapiensGN=NUP210PE=1SV=3	23.3875	23.0468	22.9032	23.3427	23.2641	23.6243	22.8931	23.6443	23.4953	23.0947	22.64	23.3836	23.2775	23.3785	23.2184	23.5692	23.7282	22.7964	0.78118	0.953839	-0.0731333	non-significant	0.257651	0.479329	0.3048	non-significant	0.268139	0.655025	-0.297867	non-significant	0.228671910387938	0.849055176719069	-0.325166666666664	non-significant	0.861876506599121		0.045766666666669	non-significant	0.841043	0.933263	0.0527667	non-significant	0.499676	0.700895	-0.178967	non-significant
Q96I24	sp|Q96I24|FUBP3_HUMANFarupstreamelement-bindingprotein3OS=HomosapiensGN=FUBP3PE=1SV=2	24.0615	23.8707	23.7992	23.6932	23.9847	24.1218	24.0931	24.1845	24.5848	23.8383	23.8087	23.8699	24.1157	24.3663	24.4044	24.1802	24.2792	23.5626	0.140682	0.531638	0.288133	non-significant	0.0291491	0.129363	0.4485	non-significant	0.903519	0.972219	-0.0227667	non-significant	0.376838446081531	0.872049262933003	-0.168366666666664	non-significant	0.693944796952231		-0.0741000000000014	non-significant	0.966017	0.986696	-0.008	non-significant	0.0557355	0.218262	-0.385	non-significant
Q9UHB9	sp|Q9UHB9|SRP68_HUMANSignalrecognitionparticlesubunitSRP68OS=HomosapiensGN=SRP68PE=1SV=2	23.9592	23.4034	23.2608	23.329	23.4359	23.4931	23.9914	23.287	23.6817	23.4218	23.6393	23.9345	23.555	23.5484	23.5456	23.5698	23.5464	23.7599	0.701907	0.914798	-0.0757	non-significant	0.952164	0.975766	-0.0118333	non-significant	0.539736	0.828123	0.1218	non-significant	0.84007497974972	0.981179888613978	0.0398333333333376	non-significant	0.305683283640507		-0.20603333333333	non-significant	0.600917	0.81607	0.1037	non-significant	0.965493	0.988568	-0.00853333	non-significant
O76003	sp|O76003|GLRX3_HUMANGlutaredoxin-3OS=HomosapiensGN=GLRX3PE=1SV=2	23.8241	24.8513	24.4314	24.4991	24.3452	24.4334	24.7474	24.5742	25.0807	24.6046	24.5557	24.1422	24.6745	24.8871	24.6045	24.4137	24.8055	24.4015	0.430032	0.803591	0.1818	non-significant	0.123639	0.307523	0.3666	non-significant	0.802691	0.933742	-0.0569667	non-significant	0.64271186843816	0.932612829392251	-0.106066666666667	non-significant	0.617253855714482		-0.114333333333335	non-significant	0.730112	0.882273	0.0787333	non-significant	0.136896	0.355133	-0.3531	non-significant
O94874	sp|O94874|UFL1_HUMANE3UFM1-proteinligase1OS=HomosapiensGN=UFL1PE=1SV=2	23.2953	23.4475	23.0505	23.1964	23.2068	23.3105	23.4517	23.5292	23.5076	23.3985	23.2738	23.0111	23.1857	23.384	23.1731	23.2584	23.3475	23.1235	0.971302	0.992091	0.00446667	non-significant	0.0451706	0.1707	0.268367	non-significant	0.830912	0.94585	0.0265333	non-significant	0.90173713873163	0.98128709985937	-0.0153333333333379	non-significant	0.966378790288851		-0.00523333333332943	non-significant	0.0610097	0.262233	0.248567	non-significant	0.892187	0.950834	0.0168333	non-significant
P48637	sp|P48637|GSHB_HUMANGlutathionesynthetaseOS=HomosapiensGN=GSSPE=1SV=1	23.8815	23.9113	23.9801	24.1455	23.5935	23.9114	24.114	24.3853	24.3785	24.1047	24.0164	23.9044	23.9989	24.0959	23.8273	24.0277	24.2799	23.9623	0.420656	0.79897	-0.115933	non-significant	0.0615507	0.204042	0.2841	non-significant	0.77439	0.924713	0.0408333	non-significant	0.569147854277653	0.912255103746554	-0.0814666666666675	non-significant	0.161683183693026		-0.206500000000002	non-significant	0.0388998	0.210059	0.318567	non-significant	0.727197	0.850577	-0.0497333	non-significant
P49915	sp|P49915|GUAA_HUMANGMPsynthase[glutamine-hydrolyzing]OS=HomosapiensGN=GMPSPE=1SV=1	23.8467	23.9815	23.9275	23.8129	23.3468	22.951	23.279	23.5341	23.6933	24.0869	23.8648	23.6056	23.3675	23.2795	23.649	23.5991	24.0149	24.0315	0.044687	0.361138	-0.449833	non-significant	0.107933	0.28322	-0.3503	non-significant	0.0176997	0.240236	0.548333	non-significant	0.887403464657549	0.98128709985937	-0.029399999999999	non-significant	0.0251107480745771		-0.511599999999998	non-significant	0.735984	0.882273	0.0701333	non-significant	0.0317832	0.159071	0.486567	non-significant
Q15813	sp|Q15813|TBCE_HUMANTubulin-specificchaperoneEOS=HomosapiensGN=TBCEPE=1SV=1	23.7052	23.3695	23.4975	23.2797	22.951	23.0971	22.8828	23.4571	23.7274	23.5458	23.3791	22.9609	22.958	23.0871	23.0199	22.8461	23.6238	23.1454	0.431447	0.803591	-0.183433	non-significant	0.793209	0.881182	0.0605	non-significant	0.0884262	0.453627	0.4148	non-significant	0.696472719536513	0.95192678344786	0.0901666666666685	non-significant	0.678543825742695		-0.0958333333333314	non-significant	0.162298	0.442968	0.3341	non-significant	0.0436371	0.189609	0.5024	non-significant
Q6YHK3	sp|Q6YHK3|CD109_HUMANCD109antigenOS=HomosapiensGN=CD109PE=1SV=2	23.1506	22.9669	22.6486	22.9317	22.3533	22.4057	21.8615	22.5186	22.5236	22.5553	21.7656	22.4043	22.2784	23.0385	22.5088	22.7304	22.9937	21.9431	0.865807	0.969273	0.0528333	non-significant	0.849088	0.914608	0.0595	non-significant	0.26247	0.649988	0.358467	non-significant	0.323750201441999	0.871046714884193	-0.314000000000007	non-significant	0.980000911466541		0.00783333333333402	non-significant	0.333771	0.621505	-0.307333	non-significant	0.324544	0.560033	0.313467	non-significant
Q8NC51	sp|Q8NC51|PAIRB_HUMANPlasminogenactivatorinhibitor1RNA-bindingproteinOS=HomosapiensGN=SERBP1PE=1SV=2	23.847	23.5796	23.5211	22.9403	23.4936	23.0467	23.1042	22.3707	21.92	22.5563	23.3689	24.577	23.4819	22.5032	23.235	23.0649	22.5817	24.0506	0.743755	0.932876	-0.159033	non-significant	0.0476739	0.177116	-1.03577	non-significant	0.322673	0.702454	0.489033	non-significant	0.582628523306679	0.913442520431037	0.268333333333334	non-significant	0.881840184214144		-0.0721999999999987	non-significant	0.222959	0.507322	-0.6084	non-significant	0.247381	0.479578	0.575867	non-significant
Q9BWD1	sp|Q9BWD1|THIC_HUMANAcetyl-CoAacetyltransferase,cytosolicOS=HomosapiensGN=ACAT2PE=1SV=2	25.4904	25.8227	25.5346	25.7142	25.7439	25.7284	25.6908	25.4621	25.2918	25.8511	25.7974	25.5278	25.4428	25.5386	25.5782	25.7684	25.6981	25.8326	0.0634843	0.401107	-0.2465	non-significant	0.066025	0.21269	-0.243867	non-significant	0.371296	0.739708	-0.112933	non-significant	0.742718128723498	0.966266874101842	-0.0409333333333315	non-significant	0.763348974784831		-0.0375333333333323	non-significant	0.75868	0.894719	-0.0383	non-significant	0.44526	0.660168	0.0960333	non-significant
Q9H223	sp|Q9H223|EHD4_HUMANEHdomain-containingprotein4OS=HomosapiensGN=EHD4PE=1SV=1	24.2283	24.4338	24.3007	24.1183	24.1387	24.2104	24.6546	24.6744	24.7739	23.9968	24.2754	24.3653	24.0297	24.2967	24.0482	24.3515	24.3962	24.1561	0.14528	0.540061	-0.1764	non-significant	0.000785557	0.0183178	0.488467	q-value < 0.05, -1 > FC < 1	0.170768	0.571317	0.165133	non-significant	0.450479759737284	0.887235416302891	-0.0887666666666682	non-significant	0.224088362194892		-0.145466666666668	non-significant	0.000184936	0.00689978	0.5761	q-value < 0.05, -1 > FC < 1	0.108532	0.311479	0.196067	non-significant
P00505	sp|P00505|AATM_HUMANAspartateaminotransferase,mitochondrialOS=HomosapiensGN=GOT2PE=1SV=3	25.1901	25.332	24.9941	25.1393	25.1415	25.2186	25.8045	25.5839	25.5485	25.0527	25.0198	24.8492	25.2954	25.4917	25.132	25.1178	24.9328	25.0579	0.0391721	0.34006	0.2702	non-significant	6.05725e-05	0.0063366	0.671733	q-value < 0.05, -1 > FC < 1	0.963039	0.98795	0.0056	non-significant	0.608108684121785	0.921594549348525	-0.0622666666666696	non-significant	0.29092994420079		0.130299999999998	non-significant	0.0127125	0.111565	0.339267	non-significant	0.276973	0.507455	-0.1343	non-significant
P21399	sp|P21399|ACOC_HUMANCytoplasmicaconitatehydrataseOS=HomosapiensGN=ACO1PE=1SV=3	23.2977	23.8118	23.3719	23.6655	23.5292	23.5842	23.7272	23.2636	23.3978	23.4521	23.6341	23.5312	23.6086	23.6889	23.5253	23.5159	23.7366	23.6876	0.787386	0.955022	-0.0391	non-significant	0.600204	0.763558	-0.0762667	non-significant	0.497065	0.804944	-0.0991667	non-significant	0.462008203359096	0.887678682858487	-0.107566666666671	non-significant	0.711231537401773		-0.0537333333333336	non-significant	0.326153	0.614006	-0.144733	non-significant	0.43701	0.651867	-0.1138	non-significant
P30086	sp|P30086|PEBP1_HUMANPhosphatidylethanolamine-bindingprotein1OS=HomosapiensGN=PEBP1PE=1SV=3	25.3139	25.4647	25.5657	25.5589	25.5004	25.6696	25.4144	25.6437	25.5321	25.5761	25.7745	25.3104	25.557	25.6608	25.4576	25.8458	25.8607	25.7343	0.051426	0.379108	-0.255133	non-significant	0.846579	0.913824	-0.0236	non-significant	0.302481	0.684895	-0.1282	non-significant	0.0477318436090386	0.81857433364856	-0.259933333333329	non-significant	0.0675927117818709		-0.237299999999998	non-significant	0.815943	0.92198	-0.0284	non-significant	0.372313	0.593156	-0.110367	non-significant
P36222	sp|P36222|CH3L1_HUMANChitinase-3-likeprotein1OS=HomosapiensGN=CHI3L1PE=1SV=2	26.9426	27.3239	26.9889	27.3636	27.4258	27.4172	27.3993	27.2025	27.2462	27.3706	27.3	27.1588	26.6203	26.6975	26.6108	27.4586	27.4055	27.4467	2.52269e-06	0.000258828	-0.794067	q-value < 0.05, -1 > FC < 1	0.953417	0.975766	0.0062	non-significant	0.00885452	0.177035	-0.317067	non-significant	0.146153841473122	0.81857433364856	-0.160466666666661	non-significant	0.743946983904818		-0.0347333333333246	non-significant	2.65581e-05	0.00155706	0.6398	q-value < 0.05, -1 > FC < 1	0.000832323	0.0190308	0.442267	q-value < 0.05, -1 > FC < 1
Q15691	sp|Q15691|MARE1_HUMANMicrotubule-associatedproteinRP/EBfamilymember1OS=HomosapiensGN=MAPRE1PE=1SV=3	24.9971	24.8967	25.2019	25.0675	24.9872	25.0568	24.9498	25.4309	25.1967	24.9992	25.0567	24.8857	25.0696	25.2239	25.0316	25.2203	25.1502	25.1131	0.664693	0.894772	-0.0528333	non-significant	0.0975538	0.264134	0.211933	non-significant	0.965417	0.98795	-0.00526667	non-significant	0.152350103235102	0.81857433364856	-0.180666666666667	non-significant	0.31625901523951		-0.124033333333333	non-significant	0.492506	0.750834	0.0841	non-significant	0.531991	0.720337	-0.0764667	non-significant
Q6NUK1	sp|Q6NUK1|SCMC1_HUMANCalcium-bindingmitochondrialcarrierproteinSCaMC-1OS=HomosapiensGN=SLC25A24PE=1SV=2	24.9848	25.2324	25.0508	24.8864	25.316	24.9927	25.3444	25.3288	25.2962	25.1485	25.0189	24.9851	25.206	25.2538	25.111	25.0496	25.1382	24.979	0.24744	0.633101	0.134667	non-significant	0.0286284	0.128889	0.2723	non-significant	0.830702	0.94585	0.0243	non-significant	0.966519984293005	0.990164257498375	-0.00476666666666858	non-significant	0.933805318289523		0.00943333333333385	non-significant	0.253513	0.543583	0.132867	non-significant	0.380925	0.603598	-0.100933	non-significant
Q96P70	sp|Q96P70|IPO9_HUMANImportin-9OS=HomosapiensGN=IPO9PE=1SV=3	23.3312	24.178	23.8911	23.7429	23.7937	23.9534	24.1793	23.9508	24.0544	23.8916	23.9099	23.8316	23.8751	24.039	23.6893	23.8525	23.7814	23.9763	0.989462	0.995312	-0.00226667	non-significant	0.294069	0.515312	0.1838	non-significant	0.861763	0.957411	-0.0299	non-significant	0.964523358689309	0.989729164550083	0.00763333333333804	non-significant	0.815579418686047		-0.0400666666666645	non-significant	0.269882	0.563375	0.1937	non-significant	0.694054	0.832526	-0.0677	non-significant
Q9Y5X1	sp|Q9Y5X1|SNX9_HUMANSortingnexin-9OS=HomosapiensGN=SNX9PE=1SV=1	23.5591	23.6737	23.657	23.6849	23.7735	23.6563	24.0864	24.1655	24.2154	23.4661	23.6756	23.7448	24.0092	23.9066	23.9365	23.6714	24.1263	23.7281	0.364677	0.747416	0.108833	non-significant	0.000473216	0.015174	0.526933	q-value < 0.05, -1 > FC < 1	0.529094	0.820016	-0.0749667	non-significant	0.0879969599039531	0.81857433364856	-0.213100000000001	non-significant	0.257807942200625		-0.137033333333335	non-significant	0.0994742	0.340202	0.205	non-significant	0.0153439	0.100239	-0.320833	non-significant
P13674	sp|P13674|P4HA1_HUMANProlyl4-hydroxylasesubunitalpha-1OS=HomosapiensGN=P4HA1PE=1SV=2	24.2558	24.6479	24.3294	24.566	24.5398	24.5329	24.6442	24.787	24.7824	24.8315	24.5299	24.2901	25.15	25.1642	25.0239	24.7853	24.6212	24.5315	0.00388574	0.0830577	0.4667	non-significant	0.186982	0.389926	0.187367	non-significant	0.333674	0.704918	-0.1352	non-significant	0.49097013161823	0.898560581520699	-0.0954999999999941	non-significant	0.472160233129858		-0.0997666666666674	non-significant	0.014926	0.123004	-0.374833	non-significant	0.000138346	0.0059143	-0.701667	q-value < 0.05, -1 > FC < 1
P20618	sp|P20618|PSB1_HUMANProteasomesubunitbetatype-1OS=HomosapiensGN=PSMB1PE=1SV=2	25.21	25.66	25.8037	25.5411	25.8239	25.5361	25.6001	25.4641	25.4597	25.452	25.5015	25.3996	25.6228	25.2906	25.4803	25.4332	25.6668	25.7959	0.285871	0.678108	-0.1674	non-significant	0.711514	0.831439	0.0569333	non-significant	0.62313	0.866399	-0.0758	non-significant	0.250329632634655	0.864775094556079	-0.180933333333329	non-significant	0.990993805328544		0.00173333333333048	non-significant	0.77778	0.906821	0.0434	non-significant	0.546038	0.728998	0.0933333	non-significant
P30048	sp|P30048|PRDX3_HUMANThioredoxin-dependentperoxidereductase,mitochondrialOS=HomosapiensGN=PRDX3PE=1SV=3	26.7874	27.2599	26.9248	27.1025	27.0938	27.2722	26.9201	27.3301	27.2007	27.1438	27.0405	26.8307	27.0615	27.4737	27.1813	27.0843	27.1612	27.0076	0.319097	0.708436	0.154467	non-significant	0.347661	0.566639	0.1453	non-significant	0.287122	0.677211	-0.165467	non-significant	0.603844284119424	0.920998424112865	-0.0793666666666617	non-significant	0.638473306619659		0.0718000000000032	non-significant	0.563189	0.794813	-0.0885333	non-significant	0.119315	0.328637	-0.248133	non-significant
Q92900	sp|Q92900|RENT1_HUMANRegulatorofnonsensetranscripts1OS=HomosapiensGN=UPF1PE=1SV=2	24.776	24.4522	24.0262	24.1592	24.1488	24.1331	24.9558	24.5224	24.7993	24.5646	24.3771	24.7475	24.3839	24.6273	24.5045	24.2624	24.3597	24.3033	0.253794	0.640805	0.196767	non-significant	0.255331	0.476741	0.1961	non-significant	0.123389	0.51778	0.2711	non-significant	0.145920917007271	0.81857433364856	0.254599999999996	non-significant	0.345408241459		-0.161433333333331	non-significant	0.146901	0.42486	0.253933	non-significant	0.60652	0.77016	-0.0871	non-significant
Q9NSD9	sp|Q9NSD9|SYFB_HUMANPhenylalanine--tRNAligasebetasubunitOS=HomosapiensGN=FARSBPE=1SV=3	24.8956	24.741	24.7045	25.0561	25.069	25.2628	25.0118	25.04	25.0932	25.1582	25.2174	24.9116	25.1485	25.2502	25.1477	25.159	25.2425	24.9581	0.571046	0.849736	0.0622667	non-significant	0.665503	0.805196	-0.0474	non-significant	0.00584356	0.154859	-0.348933	non-significant	0.825340233211704	0.979300744323315	-0.024133333333328	non-significant	0.93120651323614		0.0094333333333374	non-significant	0.23307	0.518158	-0.1338	non-significant	0.00220546	0.0330336	-0.401767	q-value < 0.05, -1 > FC < 1
P52907	sp|P52907|CAZA1_HUMANF-actin-cappingproteinsubunitalpha-1OS=HomosapiensGN=CAPZA1PE=1SV=3	27.2796	27.4443	27.2671	27.4736	27.3438	27.4487	27.6495	27.795	27.9002	27.0044	27.2988	27.2819	27.6886	27.5786	27.3852	27.5261	27.7793	27.2828	0.875166	0.971117	0.0214	non-significant	0.000632001	0.016568	0.586533	q-value < 0.05, -1 > FC < 1	0.504179	0.806974	-0.0917	non-significant	0.0255601251022191	0.81857433364856	-0.334366666666668	non-significant	0.435575936631172		-0.107366666666664	non-significant	0.106575	0.351035	0.230767	non-significant	0.121648	0.332828	-0.220467	non-significant
Q03252	sp|Q03252|LMNB2_HUMANLamin-B2OS=HomosapiensGN=LMNB2PE=1SV=4	23.277	23.9499	23.9319	23.587	24.1246	24.0463	24.2552	24.2971	24.3147	23.0801	22.9982	23.8209	24.435	23.8226	24.303	24.1644	23.9781	23.133	0.164295	0.55584	0.428367	non-significant	0.00443307	0.0453141	0.989267	q-value < 0.05, -1 > FC < 1	0.504916	0.806974	-0.1997	non-significant	0.138321811760434	0.81857433364856	-0.458766666666662	non-significant	0.590272857440835		0.160799999999998	non-significant	0.73153	0.882273	0.102133	non-significant	0.131719	0.346634	-0.467267	non-significant
P08240	sp|P08240|SRPRA_HUMANSignalrecognitionparticlereceptorsubunitalphaOS=HomosapiensGN=SRPRAPE=1SV=2	24.7626	24.9139	24.7242	24.7531	24.8753	24.8133	25.1897	24.8216	25.0422	24.8695	24.8125	24.6529	24.9908	24.9932	24.9379	24.8012	24.8737	24.8628	0.226403	0.612114	0.128067	non-significant	0.0329692	0.140068	0.239533	non-significant	0.894488	0.969877	-0.0136667	non-significant	0.514989005710342	0.903211486938137	-0.0676000000000023	non-significant	0.756491340261884		-0.032	non-significant	0.671258	0.851312	0.0438667	non-significant	0.108148	0.311479	-0.173733	non-significant
P62805	sp|P62805|H4_HUMANHistoneH4OS=HomosapiensGN=HIST1H4APE=1SV=2	32.3145	29.2165	29.3319	29.8918	29.5962	29.6997	28.2274	29.9466	29.1218	29.6204	28.8636	31.7776	29.3083	29.4183	29.3708	29.4833	30.2918	28.8351	0.834412	0.963542	-0.170933	non-significant	0.238406	0.457205	-0.9886	non-significant	0.497993	0.804944	0.5584	non-significant	0.504017168289632	0.898560581520699	0.550466666666658	non-significant	0.813921283123269		0.192499999999999	non-significant	0.744124	0.886212	-0.2672	non-significant	0.270048	0.502334	0.921833	non-significant
Q04760	sp|Q04760|LGUL_HUMANLactoylglutathionelyaseOS=HomosapiensGN=GLO1PE=1SV=4	28.935	28.65	29.2087	29.0952	29.0563	29.0615	28.7777	29.1612	28.6568	29.4243	29.1497	28.9114	28.6833	28.8801	28.9103	29.2515	29.2192	29.177	0.0301361	0.294473	-0.391333	non-significant	0.0888066	0.251007	-0.296567	non-significant	0.403124	0.758158	-0.139767	non-significant	0.743515001732597	0.966266874101842	-0.0541000000000054	non-significant	0.386523890081067		-0.144900000000007	non-significant	0.805552	0.91643	0.0406667	non-significant	0.521205	0.715871	0.106667	non-significant
Q0VD83	sp|Q0VD83|APOBR_HUMANApolipoproteinBreceptorOS=HomosapiensGN=APOBRPE=1SV=2	24.8795	24.5931	24.7108	24.1693	24.4785	24.5537	24.7162	24.9802	24.8185	24.8	24.4148	24.3663	24.5536	24.6608	24.4032	24.4972	24.4461	24.6025	0.866306	0.969273	0.0239333	non-significant	0.0427292	0.166376	0.311267	non-significant	0.0343912	0.301626	0.3273	non-significant	0.934008625505347	0.985515897948785	0.0117666666666594	non-significant	0.424753035707916		-0.114766666666672	non-significant	0.0502848	0.236661	0.2991	non-significant	0.198149	0.424505	0.1886	non-significant
P43686	sp|P43686|PRS6B_HUMAN26Sproteaseregulatorysubunit6BOS=HomosapiensGN=PSMC4PE=1SV=2	25.2742	24.6839	25.1615	24.9659	24.7338	24.7845	24.9376	24.9218	24.931	25.2614	25.2127	24.8574	24.7521	24.8732	24.9942	24.9435	24.9887	24.9282	0.590009	0.858156	-0.0803	non-significant	0.235903	0.454101	-0.180367	non-significant	0.167938	0.569601	0.2118	non-significant	0.29912230291417	0.871046714884193	0.157033333333334	non-significant	0.403667449587355		-0.125400000000003	non-significant	0.701517	0.869903	0.0569667	non-significant	0.271538	0.503794	0.1667	non-significant
Q9H0D6	sp|Q9H0D6|XRN2_HUMAN5'-3'exoribonuclease2OS=HomosapiensGN=XRN2PE=1SV=1	24.2837	23.3915	23.8692	23.7799	24.0853	23.8001	24.0212	24.2207	23.9402	23.7513	23.7252	24.1646	23.9754	24.1909	23.9594	23.8426	24.0064	23.6854	0.329247	0.719308	0.1971	non-significant	0.370703	0.583793	0.180333	non-significant	0.839215	0.950834	-0.0403	non-significant	0.857861308823626	0.98128709985937	0.0355666666666679	non-significant	0.826142636149124		0.0436333333333323	non-significant	0.924546	0.972309	0.0188	non-significant	0.337213	0.564186	-0.193767	non-significant
P48163	sp|P48163|MAOX_HUMANNADP-dependentmalicenzymeOS=HomosapiensGN=ME1PE=1SV=1	24.2291	24.9864	24.7956	24.4852	24.5724	24.601	24.8285	24.3661	24.4998	24.4321	24.5736	24.2491	24.4878	24.2965	24.3427	24.474	24.8076	24.7115	0.124396	0.514491	-0.2887	non-significant	0.42052	0.631242	0.146533	non-significant	0.516551	0.813861	0.1175	non-significant	0.185172862027394	0.821981309681853	-0.246100000000006	non-significant	0.537880539816084		-0.11150000000001	non-significant	0.30224	0.588421	0.189133	non-significant	0.117394	0.325971	0.2947	non-significant
Q9NR30	sp|Q9NR30|DDX21_HUMANNucleolarRNAhelicase2OS=HomosapiensGN=DDX21PE=1SV=5	26.2859	24.5232	24.0694	24.3119	24.0428	24.5154	24.0517	24.5653	24.8105	23.906	23.3049	26.0081	24.4444	24.7089	24.3637	23.7358	24.016	23.6459	0.255943	0.642979	0.706433	non-significant	0.90887	0.948791	0.0695	non-significant	0.280526	0.66857	0.669467	non-significant	0.325960654754426	0.871046714884193	0.607099999999999	non-significant	0.42430392903506		0.4908	non-significant	0.960805	0.984419	-0.0298333	non-significant	0.45927	0.669844	0.453833	non-significant
Q9P258	sp|Q9P258|RCC2_HUMANProteinRCC2OS=HomosapiensGN=RCC2PE=1SV=2	24.8582	24.6379	24.8241	25.0156	25.0969	25.0923	25.0929	25.3871	25.3772	25.1862	25.1228	25.0243	25.2507	25.187	25.1535	25.2196	25.1912	25.068	0.712104	0.920754	0.0374667	non-significant	0.101146	0.27131	0.174633	non-significant	0.0103159	0.192439	-0.294867	non-significant	0.633434969340708	0.932612829392251	-0.0485000000000007	non-significant	0.374160335317036		-0.0913333333333313	non-significant	0.387877	0.677566	0.0886667	non-significant	0.000806208	0.0187993	-0.423667	q-value < 0.05, -1 > FC < 1
O00299	sp|O00299|CLIC1_HUMANChlorideintracellularchannelprotein1OS=HomosapiensGN=CLIC1PE=1SV=4	28.7593	28.7377	28.6854	28.8691	28.7415	28.9143	28.6995	29.0473	28.6132	28.7289	28.8749	28.5402	28.8438	29.058	28.9078	28.928	28.7818	28.5438	0.184509	0.580123	0.185333	non-significant	0.596085	0.760203	0.072	non-significant	0.40429	0.758158	-0.114167	non-significant	0.787170621993783	0.974818416615113	-0.0365333333333275	non-significant	0.506842226011534		0.0904333333333334	non-significant	0.27795	0.568082	-0.149867	non-significant	0.1377	0.355309	-0.209067	non-significant
O14879	sp|O14879|IFIT3_HUMANInterferon-inducedproteinwithtetratricopeptiderepeats3OS=HomosapiensGN=IFIT3PE=1SV=1	21.3338	21.1051	21.1175	19.0194	19.0706	19.1625	20.8483	21.3034	21.6853	20.2095	18.6968	18.9396	26.7793	25.4128	26.748	19.7921	19.0907	19.7831	1.1855e-10	4.8653e-08	6.75807	upregulated	0.000203633	0.0108798	1.99703	upregulated	0.000126434	0.0370631	2.1013	upregulated	0.506084526681536	0.899900735485712	-0.273333333333337	non-significant	0.259133709184387		-0.471133333333334	non-significant	5.58948e-09	1.9116e-06	-5.03437	downregulated	4.41111e-09	1.29309e-06	-5.1279	downregulated
P08567	sp|P08567|PLEK_HUMANPleckstrinOS=HomosapiensGN=PLEKPE=1SV=3	26.6213	26.9023	27.0215	26.6473	26.5033	26.4299	26.6403	26.2519	26.3028	26.331	26.843	26.5774	26.9004	26.6967	26.8711	26.6022	26.3157	26.803	0.151088	0.543916	0.2491	non-significant	0.277096	0.49669	-0.185467	non-significant	0.0702123	0.405134	0.321533	non-significant	0.951436950862515	0.986966915404425	0.0101666666666596	non-significant	0.779506069471194		-0.0468000000000011	non-significant	0.0215468	0.156787	-0.4244	non-significant	0.878006	0.943555	0.0256333	non-significant
P23284	sp|P23284|PPIB_HUMANPeptidyl-prolylcis-transisomeraseBOS=HomosapiensGN=PPIBPE=1SV=2	27.9373	28.2481	28.196	28.4391	28.6392	28.4421	28.3836	28.7748	28.4528	28.6401	28.5653	28.2626	28.7464	28.4561	28.5126	28.5529	28.7441	28.6543	0.57951	0.852856	-0.0787333	non-significant	0.736011	0.848003	0.0477333	non-significant	0.0161678	0.228803	-0.379667	non-significant	0.265223883233212	0.866794836062195	-0.161100000000001	non-significant	0.318316591250672		-0.143633333333334	non-significant	0.806565	0.91643	-0.0346333	non-significant	0.00642541	0.0600734	-0.444567	non-significant
Q9BS26	sp|Q9BS26|ERP44_HUMANEndoplasmicreticulumresidentprotein44OS=HomosapiensGN=ERP44PE=1SV=1	25.6379	26.2353	25.9888	26.0699	26.2137	26.4328	26.6034	26.1896	26.6202	26.2349	26.3167	26.0209	26.5668	26.6475	26.3247	26.1532	26.4591	26.2133	0.185887	0.580123	0.2378	non-significant	0.123427	0.307369	0.280233	non-significant	0.117929	0.507638	-0.2848	non-significant	0.629194948980495	0.931535379010084	-0.0843666666666643	non-significant	0.834398268313058		-0.0363999999999969	non-significant	0.809725	0.917145	-0.0419333	non-significant	0.00561677	0.0552111	-0.559	non-significant
P23526	sp|P23526|SAHH_HUMANAdenosylhomocysteinaseOS=HomosapiensGN=AHCYPE=1SV=4	26.118	26.6396	26.343	26.3452	26.5715	26.5222	27.0542	26.7779	26.8728	26.2849	26.5745	26.4994	26.7876	26.4831	26.4793	26.7001	26.6539	26.5919	0.646799	0.883961	-0.0653	non-significant	0.00624338	0.0553438	0.4487	non-significant	0.432268	0.772848	-0.112767	non-significant	0.182387592839662	0.821981309681853	-0.195700000000002	non-significant	0.245679005666583		-0.169000000000004	non-significant	0.0387064	0.210059	0.3183	non-significant	0.143004	0.360053	-0.216467	non-significant
P31930	sp|P31930|QCR1_HUMANCytochromeb-c1complexsubunit1,mitochondrialOS=HomosapiensGN=UQCRC1PE=1SV=3	25.819	25.9132	25.968	26.0551	26.1675	26.1776	26.1278	26.2637	26.0769	26.0038	26.2188	25.9663	26.3221	26.4128	26.3755	26.3041	26.3546	26.1758	0.344982	0.735866	0.0919667	non-significant	0.338929	0.558621	0.0931667	non-significant	0.0265616	0.272522	-0.233333	non-significant	0.0383670134585386	0.81857433364856	-0.215200000000003	non-significant	0.146291160281727		-0.144766666666666	non-significant	0.0393024	0.21066	-0.214	non-significant	0.000200041	0.00747912	-0.470067	q-value < 0.05, -1 > FC < 1
Q15084	sp|Q15084|PDIA6_HUMANProteindisulfide-isomeraseA6OS=HomosapiensGN=PDIA6PE=1SV=1	28.6582	28.5794	28.5592	28.8177	28.4855	28.7229	28.6297	28.9375	28.6964	28.8896	28.7485	28.448	28.6226	29.0067	28.7723	28.7084	28.7157	28.5969	0.368887	0.748086	0.126867	non-significant	0.671571	0.808753	0.0591667	non-significant	0.58471	0.844352	-0.0764333	non-significant	0.876070021374871	0.98128709985937	0.0217000000000027	non-significant	0.990247703153245		0.00170000000000314	non-significant	0.741345	0.884789	-0.046	non-significant	0.162295	0.386811	-0.2016	non-significant
O75844	sp|O75844|FACE1_HUMANCAAXprenylprotease1homologOS=HomosapiensGN=ZMPSTE24PE=1SV=2	27.5319	27.6901	27.836	27.697	27.671	27.6924	27.988	27.9959	27.8606	27.6591	27.58	27.4778	27.8844	27.8631	27.9077	27.6139	27.6459	27.6557	0.0147381	0.195113	0.246567	non-significant	0.000832478	0.0187719	0.375867	q-value < 0.05, -1 > FC < 1	0.992923	0.996367	-0.0008	non-significant	0.467359841663059	0.888806668297125	-0.066200000000002	non-significant	0.594251930892032		0.0482999999999976	non-significant	0.488083	0.747422	0.0631	non-significant	0.0414122	0.184334	-0.199067	non-significant
P07954	sp|P07954|FUMH_HUMANFumaratehydratase,mitochondrialOS=HomosapiensGN=FHPE=1SV=3	25.5731	25.7394	25.7301	25.7147	25.9656	25.7058	26.0669	25.875	26.0329	25.6041	25.6841	25.5575	25.8132	25.8126	25.7838	25.8159	25.7349	25.8626	0.989492	0.995312	-0.00126667	non-significant	0.00137558	0.0252026	0.376367	q-value < 0.05, -1 > FC < 1	0.245662	0.637533	-0.1145	non-significant	0.0650447759400392	0.81857433364856	-0.189233333333338	non-significant	0.924628733577866		-0.00910000000000366	non-significant	0.0660973	0.274335	0.1884	non-significant	0.216397	0.44583	-0.122333	non-significant
P48147	sp|P48147|PPCE_HUMANProlylendopeptidaseOS=HomosapiensGN=PREPPE=1SV=2	25.1259	25.5475	25.3026	25.2739	25.142	25.2458	25.479	25.4771	25.4595	25.176	25.4282	25.1354	25.1514	25.3853	25.2125	25.1566	25.4586	25.2013	0.858797	0.969173	-0.0224333	non-significant	0.0902872	0.254216	0.225333	non-significant	0.411664	0.759255	0.104767	non-significant	0.838942434277637	0.981179888613978	-0.0256333333333352	non-significant	0.683137392364437		-0.051599999999997	non-significant	0.0944907	0.335901	0.222133	non-significant	0.551211	0.732093	0.0756	non-significant
P14780	sp|P14780|MMP9_HUMANMatrixmetalloproteinase-9OS=HomosapiensGN=MMP9PE=1SV=3	26.8608	27.0329	26.9226	26.9505	26.9566	26.9813	27.2069	27.4881	27.345	26.873	27.0038	26.7734	26.9673	27.2648	27.0963	26.986	27.0702	26.7173	0.133859	0.525832	0.184967	non-significant	0.00136741	0.0252026	0.463267	q-value < 0.05, -1 > FC < 1	0.83912	0.950834	-0.0240333	non-significant	0.728831124013465	0.962784194025248	-0.0411000000000001	non-significant	0.746576238670824		0.0383000000000067	non-significant	0.0606488	0.262003	0.2372	non-significant	0.164037	0.387775	-0.1707	non-significant
P40227	sp|P40227|TCPZ_HUMANT-complexprotein1subunitzetaOS=HomosapiensGN=CCT6APE=1SV=3	27.5407	27.3526	27.6271	27.4383	27.4262	27.4188	27.3909	27.5774	27.5623	27.4605	27.601	27.3243	27.399	27.3447	27.3944	27.5162	27.4043	27.4113	0.516349	0.826353	-0.0645667	non-significant	0.626392	0.780897	0.0482667	non-significant	0.428733	0.769682	0.0790333	non-significant	0.855399286505765	0.98128709985937	0.0180000000000007	non-significant	0.869973324488761		-0.0161666666666704	non-significant	0.198776	0.479945	0.130833	non-significant	0.210008	0.439319	0.127433	non-significant
Q9NSE4	sp|Q9NSE4|SYIM_HUMANIsoleucine--tRNAligase,mitochondrialOS=HomosapiensGN=IARS2PE=1SV=2	25.2189	25.2474	25.182	25.2429	25.3349	25.4124	25.6497	25.5737	25.572	25.4076	25.3561	25.2916	25.491	25.4967	25.4783	25.4287	25.3466	25.2785	0.0987293	0.476945	0.1374	non-significant	0.00677132	0.0581371	0.2467	non-significant	0.164435	0.564819	-0.113967	non-significant	0.994953631569431	0.998847774941523	0.000499999999998835	non-significant	0.788843835524322		-0.0211999999999968	non-significant	0.179343	0.459441	0.1098	non-significant	0.00349838	0.0424773	-0.272567	q-value < 0.05, -1 > FC < 1
Q9Y3Z3	sp|Q9Y3Z3|SAMH1_HUMANDeoxynucleosidetriphosphatetriphosphohydrolaseSAMHD1OS=HomosapiensGN=SAMHD1PE=1SV=2	25.4383	25.6665	25.4788	25.5009	25.8158	25.6882	26.2313	25.664	25.9472	25.5031	25.6579	25.634	26.1659	26.0702	26.0363	25.5773	25.9006	25.8961	0.0533374	0.379108	0.299467	non-significant	0.027523	0.12663	0.349167	non-significant	0.339032	0.707007	-0.140433	non-significant	0.195247928210703	0.826079894202809	-0.192999999999998	non-significant	0.400420791084505		-0.123033333333336	non-significant	0.329595	0.617599	-0.1433	non-significant	0.0014175	0.0271842	-0.562933	q-value < 0.05, -1 > FC < 1
P30041	sp|P30041|PRDX6_HUMANPeroxiredoxin-6OS=HomosapiensGN=PRDX6PE=1SV=3	28.0738	28.4082	28.2119	28.3591	28.4214	28.4212	28.451	28.2196	28.2621	28.4728	28.408	28.1566	28.2514	28.2692	28.2685	28.2982	28.4298	28.4091	0.300333	0.690323	-0.116	non-significant	0.751006	0.856623	-0.0349	non-significant	0.13894	0.530081	-0.169267	non-significant	0.762490453827157	0.969071864108365	-0.0332333333333281	non-significant	0.84460338297717		0.0215333333333412	non-significant	0.663929	0.845827	0.0478667	non-significant	0.772876	0.883041	-0.0317333	non-significant
P04040	sp|P04040|CATA_HUMANCatalaseOS=HomosapiensGN=CATPE=1SV=3	26.5674	27.0425	26.9333	27.2329	27.3665	27.3587	27.0155	27.0858	27.2864	27.1265	27.3921	27.1146	27.2443	27.0313	27.123	27.3598	27.512	27.2771	0.078687	0.431036	-0.2501	non-significant	0.544665	0.726902	-0.0818333	non-significant	0.00305451	0.138952	-0.471633	non-significant	0.21327590163324	0.836253881160086	-0.171899999999997	non-significant	0.636880480961467		-0.063600000000001	non-significant	0.978396	0.991102	-0.00363333	non-significant	0.0484069	0.203131	-0.285133	non-significant
P26641	sp|P26641|EF1G_HUMANElongationfactor1-gammaOS=HomosapiensGN=EEF1GPE=1SV=3	28.2464	28.4959	28.308	28.26	28.3993	28.4298	28.6257	28.7061	28.5952	28.3588	28.388	28.2293	28.565	28.5466	28.4809	28.5647	28.4819	28.2574	0.357046	0.743815	0.0961667	non-significant	0.00729056	0.060814	0.316967	non-significant	0.899889	0.970905	-0.0129333	non-significant	0.297349945826237	0.871046714884193	-0.109299999999994	non-significant	0.48967918661997		-0.071633333333331	non-significant	0.288116	0.578487	0.1115	non-significant	0.0951947	0.289908	-0.180733	non-significant
P50991	sp|P50991|TCPD_HUMANT-complexprotein1subunitdeltaOS=HomosapiensGN=CCT4PE=1SV=4	27.3539	27.4827	27.4383	27.3701	27.6246	27.6448	27.603	27.6566	27.555	27.6228	27.6355	27.3716	27.689	27.6591	27.5616	27.5353	27.5122	27.5955	0.384627	0.765929	0.0889	non-significant	0.544203	0.726902	0.0615667	non-significant	0.240114	0.631685	-0.121533	non-significant	0.965456208387059	0.989729164550083	-0.00436666666666596	non-significant	0.990767765623811		-0.00116666666667342	non-significant	0.753649	0.893407	-0.0317	non-significant	0.0508933	0.209958	-0.2116	non-significant
P30101	sp|P30101|PDIA3_HUMANProteindisulfide-isomeraseA3OS=HomosapiensGN=PDIA3PE=1SV=4	29.1854	29.3309	29.2417	29.3704	29.3006	29.234	29.3023	29.4703	29.4256	29.4907	29.4033	29.1905	29.3984	29.3317	29.4263	29.4532	29.3534	29.3606	0.969711	0.991541	-0.0036	non-significant	0.690204	0.824389	0.0379	non-significant	0.607041	0.856115	-0.049	non-significant	0.771579942146719	0.974121085604281	-0.0275666666666581	non-significant	0.36397289927939		-0.0873999999999988	non-significant	0.883207	0.95186	0.0139333	non-significant	0.175908	0.39915	-0.1328	non-significant
P55060	sp|P55060|XPO2_HUMANExportin-2OS=HomosapiensGN=CSE1LPE=1SV=3	25.2379	25.6563	25.6143	25.463	25.338	25.5182	25.7397	25.6423	25.4321	25.8577	25.613	25.386	25.3715	25.568	25.4408	25.4757	25.5753	25.6287	0.484694	0.820095	-0.0998	non-significant	0.920096	0.953073	-0.0142	non-significant	0.656892	0.873965	0.0631	non-significant	0.67775000080301	0.946007406691859	0.0589999999999975	non-significant	0.402018815881508		-0.120166666666666	non-significant	0.316002	0.605449	0.1446	non-significant	0.763089	0.874829	0.0427333	non-significant
Q96TA1	sp|Q96TA1|NIBL1_HUMANNiban-likeprotein1OS=HomosapiensGN=FAM129BPE=1SV=3	26.6661	27.1015	26.7171	26.5923	26.5665	26.564	26.985	27.07	26.8771	26.9196	26.7781	26.4519	26.6346	26.7278	26.6634	26.6199	26.6169	26.7516	0.924822	0.982773	0.0124667	non-significant	0.0642068	0.209187	0.260833	non-significant	0.0706813	0.405134	0.253967	non-significant	0.68507802809434	0.946774592115087	0.0537333333333372	non-significant	0.506209322657297		-0.0885333333333307	non-significant	0.035506	0.20016	0.3021	non-significant	0.258182	0.49049	0.152967	non-significant
P48681	sp|P48681|NEST_HUMANNestinOS=HomosapiensGN=NESPE=1SV=2	26.879	25.4838	25.1352	24.4087	24.2643	24.6766	24.7132	25.5685	25.9565	23.9177	24.0099	26.3182	24.9921	25.0975	24.9128	24.7257	26.8409	24.165	0.735742	0.92864	-0.243067	non-significant	0.362847	0.578068	0.664133	non-significant	0.0704938	0.405134	1.3828	non-significant	0.494494334280574	0.898560581520699	-0.495266666666669	non-significant	0.279712709768659		-0.794	non-significant	0.568859	0.796855	0.411933	non-significant	0.258392	0.49049	0.831867	non-significant
Q14152	sp|Q14152|EIF3A_HUMANEukaryotictranslationinitiationfactor3subunitAOS=HomosapiensGN=EIF3APE=1SV=1	25.9306	26.3298	25.9259	25.9033	26.0205	26.0722	26.3829	26.2988	26.3085	25.8192	25.9637	25.8777	26.2412	26.2079	26.1142	25.9875	26.1179	25.9448	0.140207	0.531631	0.171033	non-significant	0.00120126	0.0230119	0.4432	q-value < 0.05, -1 > FC < 1	0.571065	0.841224	0.0634333	non-significant	0.254798258353002	0.866794836062195	-0.129866666666668	non-significant	0.871126803689193		-0.018066666666666	non-significant	0.214226	0.496153	0.1423	non-significant	0.269775	0.502334	-0.125667	non-significant
Q08211	sp|Q08211|DHX9_HUMANATP-dependentRNAhelicaseAOS=HomosapiensGN=DHX9PE=1SV=4	27.7615	26.9255	26.934	27.0807	26.9174	26.9978	26.8476	26.9357	27.2897	26.6672	26.4031	27.516	27.1748	27.2932	27.0886	26.6564	26.8491	26.5128	0.0702417	0.412712	0.512767	non-significant	0.545021	0.726902	0.162233	non-significant	0.438942	0.774965	0.208367	non-significant	0.481042115537006	0.896547158112567	0.189333333333337	non-significant	0.233291400854905		0.32586666666667	non-significant	0.547551	0.786324	-0.1612	non-significant	0.935743	0.971962	0.0214667	non-significant
Q92616	sp|Q92616|GCN1_HUMANeIF-2-alphakinaseactivatorGCN1OS=HomosapiensGN=GCN1PE=1SV=6	25.5842	25.5981	25.3975	25.4154	25.2453	25.3271	25.536	25.5543	25.5677	25.5302	25.5482	25.6359	25.2844	25.4833	25.2846	25.3349	25.4666	25.2661	0.957075	0.989117	-0.0051	non-significant	0.843102	0.911819	-0.0187667	non-significant	0.0524478	0.372397	0.197333	non-significant	0.0363267642797022	0.81857433364856	0.215566666666671	non-significant	0.779217449003379		-0.0265999999999948	non-significant	0.0478778	0.232809	0.2019	non-significant	0.0798728	0.266795	0.175833	non-significant
P11021	sp|P11021|GRP78_HUMAN78kDaglucose-regulatedproteinOS=HomosapiensGN=HSPA5PE=1SV=2	29.7677	29.9255	29.8491	30.0593	29.9998	30.0202	30.133	30.271	30.2358	29.9686	30.0217	29.871	30.141	30.312	30.1312	30.0629	30.1066	30.0029	0.127259	0.516439	0.137267	non-significant	0.00843348	0.0658004	0.2595	non-significant	0.0529698	0.373519	-0.179	non-significant	0.240796210452299	0.855419880763659	-0.103700000000003	non-significant	0.719360695929256		-0.0310333333333368	non-significant	0.829834	0.929102	0.0185333	non-significant	0.00108968	0.0225861	-0.3473	q-value < 0.05, -1 > FC < 1
P53621	sp|P53621|COPA_HUMANCoatomersubunitalphaOS=HomosapiensGN=COPAPE=1SV=2	27.1008	27.3556	27.2406	27.1449	27.2501	27.2525	27.575	27.3839	27.583	27.2647	27.2123	27.2014	27.3336	27.2888	27.2092	27.2475	27.3399	27.2441	0.99971	0.99971	3.33333e-05	non-significant	0.00646626	0.0569474	0.287833	non-significant	0.857082	0.955987	0.0165	non-significant	0.579460741484553	0.912974106008097	-0.0510333333333293	non-significant	0.506461213586807		-0.0613333333333337	non-significant	0.0197798	0.148674	0.236767	non-significant	0.625667	0.783324	-0.0448667	non-significant
P13639	sp|P13639|EF2_HUMANElongationfactor2OS=HomosapiensGN=EEF2PE=1SV=4	29.9021	30.0851	30.2399	29.8673	29.9982	29.7147	30.2424	30.0942	30.0042	29.929	29.8446	29.8209	30.1138	30.0632	30.166	29.8564	29.8505	30.0924	0.129209	0.521057	0.181233	non-significant	0.0440569	0.168666	0.248767	non-significant	0.0757318	0.420805	0.215633	non-significant	0.553257897562518	0.910813432116595	-0.0682666666666734	non-significant	0.526281634080612		-0.0730333333333384	non-significant	0.994885	0.997855	-0.000733333	non-significant	0.736108	0.858235	-0.0386333	non-significant
P04350	sp|P04350|TBB4A_HUMANTubulinbeta-4AchainOS=HomosapiensGN=TUBB4APE=1SV=2;tr|M0QYM7|M0QYM7_HUMANTubulinbeta-4Achain(Fragment)OS=HomosapiensGN=TUBB4APE=1SV=8;tr|M0R278|M0R278_HUMANTubulinbeta-4Achain(Fragment)OS=HomosapiensGN=TUBB4APE=1SV=1;tr|M0R042|M0R042_HUMANTubulinbetachain(Fragment)OS=HomosapiensGN=TUBB4APE=1SV=1;tr|M0R1I1|M0R1I1_HUMANTubulinbetachain(Fragment)OS=HomosapiensGN=TUBB4APE=1SV=1	23.2598	24.6436	23.7013	23.8319	23.4434	23.4828	23.7918	23.126	22.2428	24.1956	24.1218	23.3122	23.0453	23.7239	23.6836	23.5613	23.1017	23.7246	0.957626	0.989117	0.0217333	non-significant	0.0598735	0.20169	-0.823	non-significant	0.493988	0.804246	0.2822	non-significant	0.320355847196703	0.871046714884193	0.413999999999998	non-significant	0.763081008006289		0.123499999999996	non-significant	0.301897	0.588421	-0.430733	non-significant	0.355512	0.578517	0.383967	non-significant
A0A087WWU8	tr|A0A087WWU8|A0A087WWU8_HUMANTropomyosinalpha-3chainOS=HomosapiensGN=TPM3PE=1SV=1;tr|D6R904|D6R904_HUMANTropomyosinalpha-3chainOS=HomosapiensGN=TPM3PE=1SV=1;tr|K7EP68|K7EP68_HUMANTropomyosinalpha-4chain(Fragment)OS=HomosapiensGN=TPM4PE=1SV=1;tr|H0YL80|H0YL80_HUMANTropomyosinalpha-1chain(Fragment)OS=HomosapiensGN=TPM1PE=1SV=1;tr|H0YKX5|H0YKX5_HUMANTropomyosinalpha-1chain(Fragment)OS=HomosapiensGN…	28.129	28.1374	28.1038	27.9472	28.1368	28.0392	27.9767	28.513	28.0897	27.9362	27.9039	27.9603	27.997	28.148	28.2111	28.1062	27.8307	27.9223	#N/A	#N/A	#N/A	#N/A	#N/A	#N/A	#N/A	#N/A	#N/A	#N/A	#N/A	#N/A	#N/A	#N/A	#N/A	#N/A	#N/A		#N/A	#N/A	#N/A	#N/A	#N/A	#N/A	#N/A	#N/A	#N/A	#N/A
Q99878	sp|Q99878|H2A1J_HUMANHistoneH2Atype1-JOS=HomosapiensGN=HIST1H2AJPE=1SV=3;sp|Q96KK5|H2A1H_HUMANHistoneH2Atype1-HOS=HomosapiensGN=HIST1H2AHPE=1SV=3;sp|Q9BTM1|H2AJ_HUMANHistoneH2A.JOS=HomosapiensGN=H2AFJPE=1SV=1;sp|P0C0S8|H2A1_HUMANHistoneH2Atype1OS=HomosapiensGN=HIST1H2AGPE=1SV=2;sp|P20671|H2A1D_HUMANHistoneH2Atype1-DOS=HomosapiensGN=HIST1H2ADPE=1SV=2;tr|A0A0U1RR32|A0A0U1RR32_HUMANHistoneH2AOS=Homo…	29.0097	25.1824	25.7544	26.3378	25.6459	25.9785	24.5497	26.384	24.8111	26.3192	25.3977	28.1917	25.6351	26.3145	26.165	26.0893	26.8125	24.8848	0.905439	0.977814	0.109333	non-significant	0.147042	0.339776	-1.38793	non-significant	0.476397	0.792836	0.661433	non-significant	0.446947149722179	0.886961147606175	0.707333333333338	non-significant	0.94928077190821		0.0585333333333367	non-significant	0.396929	0.682731	-0.789933	non-significant	0.510332	0.708046	0.610633	non-significant
P68363	sp|P68363|TBA1B_HUMANTubulinalpha-1BchainOS=HomosapiensGN=TUBA1BPE=1SV=1;tr|F8VVB9|F8VVB9_HUMANTubulinalpha-1Bchain(Fragment)OS=HomosapiensGN=TUBA1BPE=3SV=8;tr|F8VS66|F8VS66_HUMANTubulinalpha-1CchainOS=HomosapiensGN=TUBA1CPE=4SV=1;tr|F8VRZ4|F8VRZ4_HUMANTubulinalpha-1Achain(Fragment)OS=HomosapiensGN=TUBA1APE=3SV=1;tr|C9JDS9|C9JDS9_HUMANTubulinalpha-4Achain(Fragment)OS=HomosapiensGN=TUBA4APE=1SV=1;…	30.0099	30.1841	30.0415	30.108	29.978	29.971	29.7861	30.2412	29.6739	30.0544	30.0931	29.8914	29.9307	29.9924	29.9771	30.0376	30.1071	29.9943	F8VXZ7_HUMANTubulinalpha-1Achain(Fragment)OS=HomosapiensGN=TUBA1APE=4SV=1;sp	0.8333	-0.0796	non-significant	0.384827	0.597327	-0.112567	non-significant	0.642649	0.871184	0.0595	non-significant	0.794158215024665	0.97572771711742	-0.0333666666666659	non-significant	0.830683508586743		-0.0273333333333348	non-significant	0.605304	0.818776	-0.0663333	non-significant	0.388122	0.611695	0.111767	non-significant
P30484	sp|P30484|1B46_HUMANHLAclassIhistocompatibilityantigen,B-46alphachainOS=HomosapiensGN=HLA-BPE=1SV=1;sp|P30464|1B15_HUMANHLAclassIhistocompatibilityantigen,B-15alphachainOS=HomosapiensGN=HLA-BPE=1SV=2;sp|P30685|1B35_HUMANHLAclassIhistocompatibilityantigen,B-35alphachainOS=HomosapiensGN=HLA-BPE=1SV=1;sp|P30491|1B53_HUMANHLAclassIhistocompatibilityantigen,B-53alphachainOS=HomosapiensGN=HLA-BPE=1SV=1…	24.3308	24.7198	24.8065	24.6026	24.9756	24.8618	24.7572	24.7733	24.7723	24.9244	24.739	24.5572	25.1628	25.0783	25.1794	24.7747	24.8695	24.9765	1B49_HUMANHLAclassIhistocompatibilityantigen,B-49alphachainOS=HomosapiensGN=HLA-BPE=1SV=2;sp	0.411166	0.2666	non-significant	0.842584	0.911819	0.0274	non-significant	0.173455	0.571317	-0.1943	non-significant	0.341527830167948	0.871046714884193	-0.133366666666667	non-significant	0.663312483522623		-0.0602333333333362	non-significant	0.0156912	0.126756	-0.372567	non-significant	0.00179561	0.0289168	-0.521133	q-value < 0.05, -1 > FC < 1
A0A140T937	tr|A0A140T937|A0A140T937_HUMANHLAclassIhistocompatibilityantigen,Cw-6alphachainOS=HomosapiensGN=HLA-CPE=1SV=1;sp|P30508|1C12_HUMANHLAclassIhistocompatibilityantigen,Cw-12alphachainOS=HomosapiensGN=HLA-CPE=1SV=2;tr|A0A140T912|A0A140T912_HUMANHLAclassIhistocompatibilityantigen,Cw-6alphachainOS=HomosapiensGN=HLA-CPE=1SV=1;tr|A0A140T930|A0A140T930_HUMANHLAclassIhistocompatibilityantigen,Cw-6alphachai…	21.4149	21.7175	21.565	22.1368	21.9376	20.2088	22.3514	22.0405	22.1781	21.1997	19.8638	21.8754	22.1802	22.9079	22.707	21.7776	19.1336	21.7494	1C08_HUMANHLAclassIhistocompatibilityantigen,Cw-8alphachainOS=HomosapiensGN=HLA-CPE=1SV=1;sp	#N/A	#N/A	#N/A	#N/A	#N/A	#N/A	#N/A	#N/A	#N/A	#N/A	#N/A	#N/A	#N/A	#N/A	#N/A	#N/A		#N/A	#N/A	#N/A	#N/A	#N/A	#N/A	#N/A	#N/A	#N/A	#N/A
P68371	sp|P68371|TBB4B_HUMANTubulinbeta-4BchainOS=HomosapiensGN=TUBB4BPE=1SV=1;tr|M0R2D3|M0R2D3_HUMANTubulinbeta-4Achain(Fragment)OS=HomosapiensGN=TUBB4APE=1SV=1;tr|M0QY85|M0QY85_HUMANTubulinbeta-4Achain(Fragment)OS=HomosapiensGN=TUBB4APE=1SV=1;tr|M0R0X0|M0R0X0_HUMANTubulinbeta-4AchainOS=HomosapiensGN=TUBB4APE=1SV=1;tr|M0QY37|M0QY37_HUMANTubulinbeta-4AchainOS=HomosapiensGN=TUBB4APE=1SV=1;tr|M0QX14|M0QX1…	29.7479	30.2397	30.1075	29.9684	30.1757	29.8439	30.1146	30.0607	29.7576	29.9555	29.8449	29.7126	29.6151	29.6366	29.9454	29.913	29.8818	30.2099		0.485435	-0.2692	non-significant	0.386215	0.597672	0.139967	non-significant	0.822825	0.945373	0.0357	non-significant	0.312697017863355	0.871046714884193	-0.163899999999998	non-significant	0.972122600401389		-0.00556666666667027	non-significant	0.139436	0.419293	0.245267	non-significant	0.0765415	0.263948	0.299333	non-significant
A2A2D0	tr|A2A2D0|A2A2D0_HUMANStathmin(Fragment)OS=HomosapiensGN=STMN1PE=1SV=8;sp|P16949|STMN1_HUMANStathminOS=HomosapiensGN=STMN1PE=1SV=3	21.6217	20.9779	19.2658	22.4582	21.9411	22.4887	19.8719	19.3339	22.0561	22.7483	21.8162	19.6018	20.6533	19.3257	20.8847	20.1947	22.5541	22.1394		#N/A	#N/A	#N/A	#N/A	#N/A	#N/A	#N/A	#N/A	#N/A	#N/A	#N/A	#N/A	#N/A	#N/A	#N/A	#N/A		#N/A	#N/A	#N/A	#N/A	#N/A	#N/A	#N/A	#N/A	#N/A	#N/A
Q59GN2	sp|Q59GN2|R39L5_HUMANPutative60SribosomalproteinL39-like5OS=HomosapiensGN=RPL39P5PE=5SV=2;sp|P62891|RL39_HUMAN60SribosomalproteinL39OS=HomosapiensGN=RPL39PE=1SV=2	24.7869	19.1281	20.4925	21.4798	21.2346	20.9219	23.6875	21.7447	21.5228	21.691	18.8021	24.9148	19.4003	21.3544	21.5624	20.4628	20.1295	22.0096		0.989117	-0.0949333	non-significant	0.728191	0.844208	0.5157	non-significant	0.862235	0.957416	0.257067	non-significant	0.530566856418709	0.909005178870118	0.935333333333332	non-significant	0.816033116638268		0.344800000000003	non-significant	0.305858	0.591853	1.54597	non-significant	0.639273	0.795424	0.6968	non-significant
A0A075B7D9	tr|A0A075B7D9|A0A075B7D9_HUMANTATA-bindingprotein-associatedfactor2NOS=HomosapiensGN=TAF15PE=1SV=1;sp|Q92804|RBP56_HUMANTATA-bindingprotein-associatedfactor2NOS=HomosapiensGN=TAF15PE=1SV=1	22.0838	21.5112	21.8038	21.7304	21.7523	21.7634	21.5024	22.1892	21.6943	21.4462	19.9239	21.9269	21.8786	22.1138	22.3733	20.9806	21.6743	21.1986		#N/A	#N/A	#N/A	#N/A	#N/A	#N/A	#N/A	#N/A	#N/A	#N/A	#N/A	#N/A	#N/A	#N/A	#N/A	#N/A		#N/A	#N/A	#N/A	#N/A	#N/A	#N/A	#N/A	#N/A	#N/A	#N/A
C9JA28	tr|C9JA28|C9JA28_HUMANTranslocon-associatedproteinsubunitgammaOS=HomosapiensGN=SSR3PE=1SV=1;sp|Q9UNL2|SSRG_HUMANTranslocon-associatedproteinsubunitgammaOS=HomosapiensGN=SSR3PE=1SV=1	22.4445	22.2271	22.5695	22.5624	22.3488	22.5853	22.3096	22.5799	19.5616	22.5355	22.5794	22.3687	22.6159	22.815	22.4842	22.5671	22.5367	22.259		#N/A	#N/A	#N/A	#N/A	#N/A	#N/A	#N/A	#N/A	#N/A	#N/A	#N/A	#N/A	#N/A	#N/A	#N/A	#N/A		#N/A	#N/A	#N/A	#N/A	#N/A	#N/A	#N/A	#N/A	#N/A	#N/A
E9PIP3	tr|E9PIP3|E9PIP3_HUMANG-protein-signalingmodulator3OS=HomosapiensGN=GPSM3PE=1SV=1;sp|Q9Y4H4|GPSM3_HUMANG-protein-signalingmodulator3OS=HomosapiensGN=GPSM3PE=1SV=1	19.1535	19.4402	19.7165	19.7728	17.7636	19.0433	19.7365	19.7339	20.3317	18.7046	18.6109	18.4769	19.1101	18.3043	18.2665	18.1281	20.6004	18.3515		#N/A	#N/A	#N/A	#N/A	#N/A	#N/A	#N/A	#N/A	#N/A	#N/A	#N/A	#N/A	#N/A	#N/A	#N/A	#N/A		#N/A	#N/A	#N/A	#N/A	#N/A	#N/A	#N/A	#N/A	#N/A	#N/A
E9PFN4	tr|E9PFN4|E9PFN4_HUMANAnionexchangeproteinOS=HomosapiensGN=SLC4A7PE=1SV=1;tr|A0A0A0MST8|A0A0A0MST8_HUMANAnionexchangeproteinOS=HomosapiensGN=SLC4A7PE=1SV=1	24.7607	25.6541	24.8919	25.1541	25.1174	25.2714	25.2097	25.2072	24.8604	25.6435	25.1391	24.8616	24.7525	24.9773	24.9633	25.1661	25.127	25.1263		#N/A	#N/A	#N/A	#N/A	#N/A	#N/A	#N/A	#N/A	#N/A	#N/A	#N/A	#N/A	#N/A	#N/A	#N/A	#N/A		#N/A	#N/A	#N/A	#N/A	#N/A	#N/A	#N/A	#N/A	#N/A	#N/A
P60891	sp|P60891|PRPS1_HUMANRibose-phosphatepyrophosphokinase1OS=HomosapiensGN=PRPS1PE=1SV=2;tr|B1ALA9|B1ALA9_HUMANRibose-phosphatepyrophosphokinase1OS=HomosapiensGN=PRPS1PE=1SV=1;tr|B7ZB02|B7ZB02_HUMANRibose-phosphatepyrophosphokinase1OS=HomosapiensGN=PRPS1PE=1SV=1	25.0212	24.786	24.9837	24.8894	24.9457	25.0449	25.1856	25.5843	25.5824	24.9836	24.99	24.7308	24.7912	25.0192	24.761	25.1736	25.2493	24.7299		0.610804	-0.1938	non-significant	0.00277032	0.0381524	0.5493	q-value < 0.05, -1 > FC < 1	0.84731	0.953365	-0.0297	non-significant	0.340385086978579	0.871046714884193	-0.149466666666669	non-significant	0.557745793000658		-0.0909333333333393	non-significant	0.00155676	0.0290407	0.593633	q-value < 0.05, -1 > FC < 1	0.636415	0.794358	0.0731667	non-significant
E9PH64	tr|E9PH64|E9PH64_HUMANNADHdehydrogenase[ubiquinone]1betasubcomplexsubunit9OS=HomosapiensGN=NDUFB9PE=1SV=1;sp|Q9Y6M9|NDUB9_HUMANNADHdehydrogenase[ubiquinone]1betasubcomplexsubunit9OS=HomosapiensGN=NDUFB9PE=1SV=3;tr|E9PF49|E9PF49_HUMANNADHdehydrogenase[ubiquinone]1betasubcomplexsubunit9OS=HomosapiensGN=NDUFB9PE=1SV=1	22.6912	22.9878	22.5409	22.5798	22.5691	22.702	22.7438	22.5996	22.6958	23.0107	22.6931	22.5093	22.3259	22.7193	22.7423	22.7539	22.4647	22.6449		#N/A	#N/A	#N/A	#N/A	#N/A	#N/A	#N/A	#N/A	#N/A	#N/A	#N/A	#N/A	#N/A	#N/A	#N/A	#N/A		#N/A	#N/A	#N/A	#N/A	#N/A	#N/A	#N/A	#N/A	#N/A	#N/A
B1ANR0	tr|B1ANR0|B1ANR0_HUMANPolyadenylate-bindingproteinOS=HomosapiensGN=PABPC4PE=1SV=1;sp|Q13310|PABP4_HUMANPolyadenylate-bindingprotein4OS=HomosapiensGN=PABPC4PE=1SV=1;tr|H0YEQ8|H0YEQ8_HUMANPolyadenylate-bindingprotein4(Fragment)OS=HomosapiensGN=PABPC4PE=1SV=1;tr|B1ANR1|B1ANR1_HUMANPolyadenylate-bindingprotein4(Fragment)OS=HomosapiensGN=PABPC4PE=1SV=1;tr|H0YCC8|H0YCC8_HUMANPolyadenylate-bindingprotei…	27.397	26.2285	26.0737	26.3198	26.1608	26.0448	26.6934	26.5549	26.6909	26.7239	26.5049	27.4937	26.454	26.5914	26.4389	26.3855	26.3754	26.6787		#N/A	#N/A	#N/A	#N/A	#N/A	#N/A	#N/A	#N/A	#N/A	#N/A	#N/A	#N/A	#N/A	#N/A	#N/A	#N/A		#N/A	#N/A	#N/A	#N/A	#N/A	#N/A	#N/A	#N/A	#N/A	#N/A
A0A0A0MSK5	tr|A0A0A0MSK5|A0A0A0MSK5_HUMANTorsin-1A-interactingprotein1OS=HomosapiensGN=TOR1AIP1PE=1SV=1;sp|Q5JTV8|TOIP1_HUMANTorsin-1A-interactingprotein1OS=HomosapiensGN=TOR1AIP1PE=1SV=2;tr|H0Y4R4|H0Y4R4_HUMANTorsin-1A-interactingprotein1(Fragment)OS=HomosapiensGN=TOR1AIP1PE=1SV=1;tr|H0YD16|H0YD16_HUMANTorsin-1A-interactingprotein1(Fragment)OS=HomosapiensGN=TOR1AIP1PE=1SV=1;tr|H0YDU3|H0YDU3_HUMANTorsin-1A-…	24.5581	24.7789	24.5836	24.6482	24.8031	24.8844	25.0817	25.0107	25.3187	24.668	24.7349	24.7326	25.1652	25.2364	24.9204	24.9599	24.8274	24.6478		#N/A	#N/A	#N/A	#N/A	#N/A	#N/A	#N/A	#N/A	#N/A	#N/A	#N/A	#N/A	#N/A	#N/A	#N/A	#N/A		#N/A	#N/A	#N/A	#N/A	#N/A	#N/A	#N/A	#N/A	#N/A	#N/A
A0A087WUX8	tr|A0A087WUX8|A0A087WUX8_HUMANMICOScomplexsubunitOS=HomosapiensGN=APOOLPE=1SV=1;tr|A0A087WYF7|A0A087WYF7_HUMANMICOScomplexsubunitOS=HomosapiensGN=APOOLPE=1SV=1;sp|Q6UXV4|MIC27_HUMANMICOScomplexsubunitMIC27OS=HomosapiensGN=APOOLPE=1SV=1	20.4038	20.8428	20.4729	21.5814	20.0731	20.3392	20.3479	20.514	20.2321	20.6037	20.332	20.2087	20.1382	20.2548	20.3283	20.1603	20.1102	20.3212		#N/A	#N/A	#N/A	#N/A	#N/A	#N/A	#N/A	#N/A	#N/A	#N/A	#N/A	#N/A	#N/A	#N/A	#N/A	#N/A		#N/A	#N/A	#N/A	#N/A	#N/A	#N/A	#N/A	#N/A	#N/A	#N/A
J3QRU8	tr|J3QRU8|J3QRU8_HUMANARFGTPase-activatingproteinGIT1OS=HomosapiensGN=GIT1PE=1SV=1;tr|A0A0C4DGN6|A0A0C4DGN6_HUMANARFGTPase-activatingproteinGIT1OS=HomosapiensGN=GIT1PE=1SV=1;sp|Q9Y2X7|GIT1_HUMANARFGTPase-activatingproteinGIT1OS=HomosapiensGN=GIT1PE=1SV=2	21.1474	20.9097	21.302	20.7868	19.1429	21.3308	21.0695	21.1477	19.4575	20.7698	21.3384	19.207	21.2799	20.4521	21.1274	20.9925	19.0875	21.0554		#N/A	#N/A	#N/A	#N/A	#N/A	#N/A	#N/A	#N/A	#N/A	#N/A	#N/A	#N/A	#N/A	#N/A	#N/A	#N/A		#N/A	#N/A	#N/A	#N/A	#N/A	#N/A	#N/A	#N/A	#N/A	#N/A
Q71U36	sp|Q71U36|TBA1A_HUMANTubulinalpha-1AchainOS=HomosapiensGN=TUBA1APE=1SV=1;sp|Q13748|TBA3C_HUMANTubulinalpha-3C/DchainOS=HomosapiensGN=TUBA3CPE=1SV=3;sp|Q6PEY2|TBA3E_HUMANTubulinalpha-3EchainOS=HomosapiensGN=TUBA3EPE=1SV=2;tr|F8VQQ4|F8VQQ4_HUMANTubulinalphachain(Fragment)OS=HomosapiensGN=TUBA1APE=1SV=1;tr|V9GZ17|V9GZ17_HUMANTubulinalpha-8chain(Fragment)OS=HomosapiensGN=TUBA8PE=1SV=1	24.8609	25.4014	25.4031	24.8475	24.3087	24.5035	24.5906	24.9139	24.2372	25.424	24.6857	24.4223	23.9622	24.5381	24.6383	24.6352	24.3054	24.8088		0.820095	-0.2036	non-significant	0.35743	0.574597	-0.263433	non-significant	0.0300675	0.288663	0.668567	non-significant	0.361990261689687	0.871198632613545	0.260866666666669	non-significant	0.915510247738744		-0.0298999999999943	non-significant	0.479655	0.739483	0.201033	non-significant	0.00882679	0.0742319	0.842267	non-significant
H0YE89	tr|H0YE89|H0YE89_HUMANRalBP1-associatedEpsdomain-containingprotein1(Fragment)OS=HomosapiensGN=REPS1PE=1SV=1;tr|H0YCR2|H0YCR2_HUMANRalBP1-associatedEpsdomain-containingprotein1(Fragment)OS=HomosapiensGN=REPS1PE=1SV=1;tr|E9PMG1|E9PMG1_HUMANRalBP1-associatedEpsdomain-containingprotein1OS=HomosapiensGN=REPS1PE=1SV=1;tr|H0YDT0|H0YDT0_HUMANRalBP1-associatedEpsdomain-containingprotein1(Fragment)OS=Homos…	20.6089	20.2409	20.344	20.5676	20.5541	20.5847	18.8763	20.705	20.86	19.8975	20.3722	20.3223	20.6998	20.6315	20.4687	20.6013	20.5017	20.0263		#N/A	#N/A	#N/A	#N/A	#N/A	#N/A	#N/A	#N/A	#N/A	#N/A	#N/A	#N/A	#N/A	#N/A	#N/A	#N/A		#N/A	#N/A	#N/A	#N/A	#N/A	#N/A	#N/A	#N/A	#N/A	#N/A
E7EX73	tr|E7EX73|E7EX73_HUMANEukaryotictranslationinitiationfactor4gamma1OS=HomosapiensGN=EIF4G1PE=1SV=1;tr|E9PGM1|E9PGM1_HUMANEukaryotictranslationinitiationfactor4gamma1OS=HomosapiensGN=EIF4G1PE=1SV=1;tr|E7EUU4|E7EUU4_HUMANEukaryotictranslationinitiationfactor4gamma1OS=HomosapiensGN=EIF4G1PE=1SV=1;tr|C9K073|C9K073_HUMANEukaryotictranslationinitiationfactor4gamma1(Fragment)OS=HomosapiensGN=EIF4G1PE=1SV…	26.3591	26.2186	26.281	26.1639	26.2502	26.278	26.5742	26.3984	26.5146	26.0287	26.3055	26.4289	26.7162	26.6139	26.379	26.4026	26.4675	26.3598		#N/A	#N/A	#N/A	#N/A	#N/A	#N/A	#N/A	#N/A	#N/A	#N/A	#N/A	#N/A	#N/A	#N/A	#N/A	#N/A		#N/A	#N/A	#N/A	#N/A	#N/A	#N/A	#N/A	#N/A	#N/A	#N/A
Q9BXK5	sp|Q9BXK5|B2L13_HUMANBcl-2-likeprotein13OS=HomosapiensGN=BCL2L13PE=1SV=1;tr|F2Z2C3|F2Z2C3_HUMANBcl-2-likeprotein13OS=HomosapiensGN=BCL2L13PE=1SV=1;tr|A0A087WW80|A0A087WW80_HUMANBcl-2-likeprotein13OS=HomosapiensGN=BCL2L13PE=1SV=1;tr|F6VJB4|F6VJB4_HUMANBcl-2-likeprotein13OS=HomosapiensGN=BCL2L13PE=1SV=1;tr|A0A0A0MR90|A0A0A0MR90_HUMANBcl-2-likeprotein13OS=HomosapiensGN=BCL2L13PE=1SV=1;tr|E9PDD6|E9PD…	22.0236	22.9833	21.4238	22.319	21.9885	22.04	22.4949	22.3293	21.8233	22.3074	22.0996	21.6835	22.3659	22.2686	22.0511	21.8326	22.3475	22.4132		0.982363	0.0307667	non-significant	0.566909	0.740165	0.185667	non-significant	0.931433	0.975934	0.0277333	non-significant	0.604828667929953	0.920998424112865	-0.167599999999997	non-significant	0.799551173640694		-0.0819333333333354	non-significant	0.968567	0.988314	-0.0127	non-significant	0.792315	0.892319	-0.0849667	non-significant
A0A140T9I0	tr|A0A140T9I0|A0A140T9I0_HUMANHLAclassIhistocompatibilityantigen,A-3alphachain(Fragment)OS=HomosapiensGN=HLA-APE=1SV=1;sp|P01892|1A02_HUMANHLAclassIhistocompatibilityantigen,A-2alphachainOS=HomosapiensGN=HLA-APE=1SV=1;tr|A0A140T9X5|A0A140T9X5_HUMANHLAclassIhistocompatibilityantigen,A-3alphachain(Fragment)OS=HomosapiensGN=HLA-APE=1SV=1;tr|A0A140T913|A0A140T913_HUMANHLAclassIhistocompatibilityantig…	26.2659	26.5711	26.4252	26.434	26.6528	26.5141	26.8236	26.7621	26.6225	26.476	26.3101	26.4021	26.9958	27.1465	27.0209	26.548	26.41	26.3431	A0A140T941_HUMANHLAclassIhistocompatibilityantigen,A-3alphachainOS=HomosapiensGN=HLA-APE=1SV=1;tr	#N/A	#N/A	#N/A	#N/A	#N/A	#N/A	#N/A	#N/A	#N/A	#N/A	#N/A	#N/A	#N/A	#N/A	#N/A	#N/A		#N/A	#N/A	#N/A	#N/A	#N/A	#N/A	#N/A	#N/A	#N/A	#N/A
P09488	sp|P09488|GSTM1_HUMANGlutathioneS-transferaseMu1OS=HomosapiensGN=GSTM1PE=1SV=3;tr|E7EWW9|E7EWW9_HUMANGlutathioneS-transferaseMu1OS=HomosapiensGN=GSTM1PE=1SV=1;tr|H3BRM6|H3BRM6_HUMANGlutathioneS-transferaseMu1(Fragment)OS=HomosapiensGN=GSTM1PE=1SV=1;tr|B9ZVX7|B9ZVX7_HUMANGlutathioneS-transferaseMu1OS=HomosapiensGN=GSTM1PE=1SV=1;tr|A0A0A0MR85|A0A0A0MR85_HUMANGlutathioneS-transferaseMu4OS=Homosapien…	22.3466	22.8492	22.4291	22.764	22.573	23.111	22.9559	23.0581	23.0917	22.8442	22.964	22.6248	22.7928	22.8364	22.6315	23.0296	22.9815	22.7202		0.731963	-0.156867	non-significant	0.181204	0.384113	0.224233	non-significant	0.107169	0.485455	-0.274367	non-significant	0.542601183475466	0.910813432116595	-0.0994333333333373	non-significant	0.562823327783891		-0.0944333333333311	non-significant	0.0989614	0.33958	0.281667	non-significant	0.204791	0.431982	-0.211933	non-significant
R9WNI0	tr|R9WNI0|R9WNI0_HUMANFragileXmentalretardation1OS=HomosapiensGN=FMR1PE=1SV=1;tr|A8MQB8|A8MQB8_HUMANSynapticfunctionalregulatorFMR1OS=HomosapiensGN=FMR1PE=1SV=1;tr|G3V0J0|G3V0J0_HUMANFragileXmentalretardation1,isoformCRA_eOS=HomosapiensGN=FMR1PE=1SV=1;sp|Q06787|FMR1_HUMANSynapticfunctionalregulatorFMR1OS=HomosapiensGN=FMR1PE=1SV=1;tr|A0A087WWR6|A0A087WWR6_HUMANSynapticfunctionalregulatorFMR1(Frag…	22.5705	21.4338	20.9825	21.2582	20.8102	19.7476	20.0666	20.8508	20.0735	21.9858	21.6935	22.3929	21.0338	21.3003	21.3213	21.0417	20.7982	21.4582		0.952019	0.1191	non-significant	0.00109774	0.0218696	-1.69377	downregulated	0.0228408	0.259181	1.05693	non-significant	0.0420907084489865	0.81857433364856	0.924700000000005	non-significant	0.251740630246694		-0.494033333333338	non-significant	0.049657	0.236418	-0.888167	non-significant	0.300985	0.532433	0.4438	non-significant
Q15365	sp|Q15365|PCBP1_HUMANPoly(rC)-bindingprotein1OS=HomosapiensGN=PCBP1PE=1SV=2;tr|F8VTZ0|F8VTZ0_HUMANPoly(rC)-bindingprotein2(Fragment)OS=HomosapiensGN=PCBP2PE=1SV=1;tr|H3BSP4|H3BSP4_HUMANPoly(rC)-bindingprotein2(Fragment)OS=HomosapiensGN=PCBP2PE=1SV=1;tr|C9K0A2|C9K0A2_HUMANPoly(rC)-bindingprotein4(Fragment)OS=HomosapiensGN=PCBP4PE=4SV=1;tr|F8WC71|F8WC71_HUMANPoly(rC)-bindingprotein4OS=HomosapiensGN…	27.0783	27.2431	27.1921	27.269	27.1498	27.1982	27.1474	27.2091	27.3839	27.1855	27.3438	27.1942	27.1848	26.7754	26.971	27.458	27.131	27.2898	C9J0A4_HUMANPoly(rC)-bindingprotein4OS=HomosapiensGN=PCBP4PE=1SV=1;tr	0.231154	-0.315867	non-significant	0.962692	0.979744	0.00563333	non-significant	0.774843	0.924713	-0.0345	non-significant	0.668362183958755	0.939434014052622	-0.0517666666666656	non-significant	0.472920607520231		-0.0872666666666682	non-significant	0.0388887	0.210059	0.269733	non-significant	0.123228	0.336256	0.1941	non-significant
P00492	sp|P00492|HPRT_HUMANHypoxanthine-guaninephosphoribosyltransferaseOS=HomosapiensGN=HPRT1PE=1SV=2;sp|Q9NRG1|PRDC1_HUMANPhosphoribosyltransferasedomain-containingprotein1OS=HomosapiensGN=PRTFDC1PE=1SV=1	23.397	24.4318	24.2021	24.5511	24.5954	24.458	24.5826	24.4348	24.3556	24.5272	24.4717	24.098	24.2595	23.8072	24.2384	24.2521	24.7349	24.6079		0.431924	-0.429933	non-significant	0.691919	0.825126	0.0920333	non-significant	0.0370485	0.311572	-0.524533	non-significant	0.477632610694092	0.892952633040135	-0.165999999999997	non-significant	0.988975309461232		0.0032000000000032	non-significant	0.14007	0.42021	0.355967	non-significant	0.69392	0.832526	-0.0914	non-significant
P04899	sp|P04899|GNAI2_HUMANGuaninenucleotide-bindingproteinG(i)subunitalpha-2OS=HomosapiensGN=GNAI2PE=1SV=3;sp|P63096|GNAI1_HUMANGuaninenucleotide-bindingproteinG(i)subunitalpha-1OS=HomosapiensGN=GNAI1PE=1SV=2	25.2505	25.7394	25.5343	25.4477	25.4439	25.5451	25.7252	25.6302	25.6762	25.11	25.225	25.4634	26.0256	25.983	25.8752	25.5212	25.6931	25.0959		0.0841744	0.524533	non-significant	0.0174819	0.0972163	0.411067	non-significant	0.851064	0.953365	0.0291667	non-significant	0.282153499584259	0.871046714884193	-0.170599999999993	non-significant	0.786193658397488		0.0421666666666667	non-significant	0.0837225	0.314649	-0.284067	non-significant	0.0101569	0.0801611	-0.4532	non-significant
Q14008	sp|Q14008|CKAP5_HUMANCytoskeleton-associatedprotein5OS=HomosapiensGN=CKAP5PE=1SV=3;tr|H0YDX5|H0YDX5_HUMANCytoskeleton-associatedprotein5(Fragment)OS=HomosapiensGN=CKAP5PE=1SV=1	22.9811	23.3601	22.7058	22.8237	22.5328	23.0374	23.4675	23.1523	23.5252	22.603	22.6197	22.8849	22.9811	23.3273	22.7159	22.8773	22.7743	22.491		0.553789	0.2939	non-significant	0.0043188	0.0449857	0.679133	q-value < 0.05, -1 > FC < 1	0.293752	0.680809	0.2177	non-significant	0.954201309291681	0.986966915404425	-0.0116666666666667	non-significant	0.681003626449614		0.0837666666666657	non-significant	0.0823396	0.312891	0.373567	non-significant	0.970286	0.989566	0.00756667	non-significant
Q9Y3R5	sp|Q9Y3R5|DOP2_HUMANProteindopey-2OS=HomosapiensGN=DOPEY2PE=1SV=5;tr|F8W8U9|F8W8U9_HUMANProteindopey-2(Fragment)OS=HomosapiensGN=DOPEY2PE=1SV=1	22.5881	23.2119	22.4671	21.7911	21.5547	21.7267	22.5953	22.0664	21.5562	22.7292	21.7521	21.8972	20.9498	21.1157	21.5161	21.3116	21.486	21.8044		0.657757	-0.340133	non-significant	0.859101	0.919601	-0.0535333	non-significant	0.00294554	0.137369	1.06487	non-significant	0.065386253912779	0.81857433364856	0.592166666666671	non-significant	0.604607397137107		0.156833333333335	non-significant	0.0102321	0.100087	0.878767	non-significant	0.000120058	0.00535564	1.56183	upregulated
Q96PK6	sp|Q96PK6|RBM14_HUMANRNA-bindingprotein14OS=HomosapiensGN=RBM14PE=1SV=2;tr|A0A0A6YYI9|A0A0A6YYI9_HUMANProteinRBM14-RBM4OS=HomosapiensGN=RBM14-RBM4PE=4SV=1;tr|F8WDX3|F8WDX3_HUMANRNA-bindingprotein14OS=HomosapiensGN=RBM14PE=4SV=1;tr|A0A0A0MSL8|A0A0A0MSL8_HUMANRBM14-RBM4readthroughOS=HomosapiensGN=RBM14-RBM4PE=4SV=1;tr|B8ZZ74|B8ZZ74_HUMANRNA-bindingprotein14OS=HomosapiensGN=RBM14PE=4SV=1	24.3529	23.3988	23.241	23.637	23.463	23.5046	22.8142	23.8994	23.8332	22.6021	22.6318	24.0532	23.7689	23.5798	23.6401	23.5328	24.0436	22.8192		0.883961	0.197733	non-significant	0.337109	0.55726	0.4199	non-significant	0.763909	0.922392	0.129367	non-significant	0.396501930953456	0.872049262933003	-0.369499999999995	non-significant	0.87135497794278		0.0696666666666736	non-significant	0.73243	0.882273	-0.147333	non-significant	0.997588	0.999903	0.0013	non-significant
A0A087WUT6	tr|A0A087WUT6|A0A087WUT6_HUMANEukaryotictranslationinitiationfactor5BOS=HomosapiensGN=EIF5BPE=1SV=1;sp|O60841|IF2P_HUMANEukaryotictranslationinitiationfactor5BOS=HomosapiensGN=EIF5BPE=1SV=4	23.0539	23.0652	23.1294	22.9419	22.9892	23.1283	23.6993	23.0505	23.5028	23.0443	22.8204	23.1798	23.0996	23.4578	23.0712	22.9233	22.7855	23.0213		#N/A	#N/A	#N/A	#N/A	#N/A	#N/A	#N/A	#N/A	#N/A	#N/A	#N/A	#N/A	#N/A	#N/A	#N/A	#N/A		#N/A	#N/A	#N/A	#N/A	#N/A	#N/A	#N/A	#N/A	#N/A	#N/A
D6RCD0	tr|D6RCD0|D6RCD0_HUMANEstradiol17-beta-dehydrogenase11OS=HomosapiensGN=HSD17B11PE=1SV=2;sp|Q8NBQ5|DHB11_HUMANEstradiol17-beta-dehydrogenase11OS=HomosapiensGN=HSD17B11PE=1SV=3	23.3479	23.2871	23.3604	23.6152	23.5727	23.609	23.6006	23.4349	23.9399	23.172	23.5097	23.5168	23.7947	23.8999	23.6366	23.6132	23.802	23.6714		#N/A	#N/A	#N/A	#N/A	#N/A	#N/A	#N/A	#N/A	#N/A	#N/A	#N/A	#N/A	#N/A	#N/A	#N/A	#N/A		#N/A	#N/A	#N/A	#N/A	#N/A	#N/A	#N/A	#N/A	#N/A	#N/A
P62820	sp|P62820|RAB1A_HUMANRas-relatedproteinRab-1AOS=HomosapiensGN=RAB1APE=1SV=3;tr|E7END7|E7END7_HUMANRas-relatedproteinRab-1AOS=HomosapiensGN=RAB1APE=1SV=1;sp|P59190|RAB15_HUMANRas-relatedproteinRab-15OS=HomosapiensGN=RAB15PE=1SV=1	27.0088	26.9807	27.2444	27.2225	27.4198	27.4562	27.4245	27.2418	27.2807	27.2162	27.4911	27.2319	27.5802	27.2758	27.4051	27.3695	27.4754	27.3794		0.979898	0.0122667	non-significant	0.982428	0.99161	0.0026	non-significant	0.0262886	0.272522	-0.2882	non-significant	0.426248510229163	0.886961147606175	-0.0950333333333333	non-significant	0.7230377691337		-0.0419333333333363	non-significant	0.381898	0.672664	-0.1047	non-significant	0.0105489	0.081684	-0.3424	non-significant
A0A1B0GTP7	tr|A0A1B0GTP7|A0A1B0GTP7_HUMANAcidceramidaseOS=HomosapiensGN=ASAH1PE=1SV=1;tr|E7EMM4|E7EMM4_HUMANAcidceramidaseOS=HomosapiensGN=ASAH1PE=1SV=1;tr|A0A1B0GW68|A0A1B0GW68_HUMANAcidceramidaseOS=HomosapiensGN=ASAH1PE=1SV=1;tr|A0A1B0GUA4|A0A1B0GUA4_HUMANAcidceramidaseOS=HomosapiensGN=ASAH1PE=1SV=1;tr|A0A1B0GTM3|A0A1B0GTM3_HUMANAcidceramidaseOS=HomosapiensGN=ASAH1PE=1SV=1;tr|A0A1B0GTZ5|A0A1B0GTZ5_HUMANAc…	23.7992	24.4109	23.9202	24.1896	24.3966	24.3259	24.1925	24.5333	24.0657	24.1389	24.4718	23.8488	24.0868	23.8464	23.8446	24.6208	24.5565	24.3778	A0A1B0GV06_HUMANAcidceramidase(Fragment)OS=HomosapiensGN=ASAH1PE=1SV=1;tr	#N/A	#N/A	#N/A	#N/A	#N/A	#N/A	#N/A	#N/A	#N/A	#N/A	#N/A	#N/A	#N/A	#N/A	#N/A	#N/A		#N/A	#N/A	#N/A	#N/A	#N/A	#N/A	#N/A	#N/A	#N/A	#N/A
A0A087WTT1	tr|A0A087WTT1|A0A087WTT1_HUMANPolyadenylate-bindingproteinOS=HomosapiensGN=PABPC1PE=1SV=1;sp|P11940|PABP1_HUMANPolyadenylate-bindingprotein1OS=HomosapiensGN=PABPC1PE=1SV=2;tr|E7EQV3|E7EQV3_HUMANPolyadenylate-bindingproteinOS=HomosapiensGN=PABPC1PE=1SV=1;tr|E7ERJ7|E7ERJ7_HUMANPolyadenylate-bindingproteinOS=HomosapiensGN=PABPC1PE=1SV=1;tr|H0YAR2|H0YAR2_HUMANPolyadenylate-bindingprotein1(Fragment)OS…	26.076	25.3474	25.0891	25.326	25.2735	25.2403	26.0603	25.795	26.0561	25.4416	25.4806	26.2217	25.8592	25.8364	25.6901	25.3803	25.6356	25.4873	H0YB86_HUMANPolyadenylate-bindingprotein1(Fragment)OS=HomosapiensGN=PABPC1PE=1SV=1;sp	#N/A	#N/A	#N/A	#N/A	#N/A	#N/A	#N/A	#N/A	#N/A	#N/A	#N/A	#N/A	#N/A	#N/A	#N/A	#N/A		#N/A	#N/A	#N/A	#N/A	#N/A	#N/A	#N/A	#N/A	#N/A	#N/A
H7C3P4	tr|H7C3P4|H7C3P4_HUMANN-acetylglucosamine-6-sulfataseOS=HomosapiensGN=GNSPE=1SV=1;sp|P15586|GNS_HUMANN-acetylglucosamine-6-sulfataseOS=HomosapiensGN=GNSPE=1SV=3;tr|F6S8M0|F6S8M0_HUMANN-acetylglucosamine-6-sulfataseOS=HomosapiensGN=GNSPE=1SV=1;tr|F5H4C6|F5H4C6_HUMANN-acetylglucosamine-6-sulfatase(Fragment)OS=HomosapiensGN=GNSPE=1SV=8;tr|H0YFA9|H0YFA9_HUMANN-acetylglucosamine-6-sulfatase(Fragment)O…	24.0548	24.1204	24.0765	24.021	24.2022	24.2268	24.4296	24.7123	24.6252	24.5333	24.2181	24.234	24.0379	23.6867	23.9021	24.5059	24.4315	24.4039		#N/A	#N/A	#N/A	#N/A	#N/A	#N/A	#N/A	#N/A	#N/A	#N/A	#N/A	#N/A	#N/A	#N/A	#N/A	#N/A		#N/A	#N/A	#N/A	#N/A	#N/A	#N/A	#N/A	#N/A	#N/A	#N/A
Q9Y5K5	sp|Q9Y5K5|UCHL5_HUMANUbiquitincarboxyl-terminalhydrolaseisozymeL5OS=HomosapiensGN=UCHL5PE=1SV=3;tr|Q5LJA5|Q5LJA5_HUMANUbiquitincarboxyl-terminalhydrolaseOS=HomosapiensGN=UCHL5PE=1SV=1;tr|Q5LJA9|Q5LJA9_HUMANUbiquitincarboxyl-terminalhydrolase(Fragment)OS=HomosapiensGN=UCHL5PE=1SV=1;tr|H0Y6Y4|H0Y6Y4_HUMANUbiquitincarboxyl-terminalhydrolaseisozymeL5(Fragment)OS=HomosapiensGN=UCHL5PE=1SV=1;tr|Q5LJB0|…	23.2578	23.402	23.4221	23.3526	23.4933	23.6049	23.8756	23.6863	23.6173	23.8192	23.4382	23.2319	23.553	23.6453	23.4686	23.7057	23.7162	23.5444		0.820095	-0.0998	non-significant	0.111823	0.288994	0.229967	non-significant	0.379449	0.741767	-0.122967	non-significant	0.260185555657771	0.866794836062195	-0.158999999999999	non-significant	0.225429419193736		-0.171833333333336	non-significant	0.228171	0.511965	0.170767	non-significant	0.172122	0.395958	-0.195	non-significant
F8VY35	tr|F8VY35|F8VY35_HUMANNucleosomeassemblyprotein1-like1(Fragment)OS=HomosapiensGN=NAP1L1PE=1SV=1;tr|F5H4R6|F5H4R6_HUMANNucleosomeassemblyprotein1-like1OS=HomosapiensGN=NAP1L1PE=1SV=1;sp|P55209|NP1L1_HUMANNucleosomeassemblyprotein1-like1OS=HomosapiensGN=NAP1L1PE=1SV=1;tr|F8W0J6|F8W0J6_HUMANNucleosomeassemblyprotein1-like1OS=HomosapiensGN=NAP1L1PE=1SV=1;tr|H0YIV4|H0YIV4_HUMANNucleosomeassemblyprotei…	25.7992	26.7235	26.3879	26.2463	26.3121	26.3432	26.5361	26.5743	26.4456	26.3169	26.3423	26.0437	26.3183	26.476	26.4367	26.1361	26.5457	26.4	H0YH88_HUMANNucleosomeassemblyprotein1-like1(Fragment)OS=HomosapiensGN=NAP1L1PE=1SV=1;tr	#N/A	#N/A	#N/A	#N/A	#N/A	#N/A	#N/A	#N/A	#N/A	#N/A	#N/A	#N/A	#N/A	#N/A	#N/A	#N/A		#N/A	#N/A	#N/A	#N/A	#N/A	#N/A	#N/A	#N/A	#N/A	#N/A
P29728	sp|P29728|OAS2_HUMAN2'-5'-oligoadenylatesynthase2OS=HomosapiensGN=OAS2PE=1SV=3;tr|A0A087X0V5|A0A087X0V5_HUMAN2'-5'-oligoadenylatesynthase2OS=HomosapiensGN=OAS2PE=1SV=1;tr|F8W1C5|F8W1C5_HUMAN2'-5'-oligoadenylatesynthase2(Fragment)OS=HomosapiensGN=OAS2PE=1SV=1	23.1677	22.4559	22.7716	22.871	22.9224	22.8184	22.3319	23.2871	22.2052	23.0945	23.053	22.8935	23.9945	24.0803	23.8675	22.4512	22.6352	22.3918		0.00111909	1.48803	upregulated	0.102751	0.27347	-0.4056	non-significant	0.760478	0.922392	-0.0722	non-significant	0.0417049715160616	0.81857433364856	0.520933333333335	non-significant	0.126142098157857		0.377866666666659	non-significant	3.90978e-05	0.00211128	-1.3727	downregulated	0.000168	0.00675952	-1.18237	downregulated
Q07955	sp|Q07955|SRSF1_HUMANSerine/arginine-richsplicingfactor1OS=HomosapiensGN=SRSF1PE=1SV=2;tr|J3KTL2|J3KTL2_HUMANSerine/arginine-rich-splicingfactor1OS=HomosapiensGN=SRSF1PE=1SV=1;tr|J3QQV5|J3QQV5_HUMANSerine/arginine-rich-splicingfactor1OS=HomosapiensGN=SRSF1PE=1SV=1;tr|J3KSW7|J3KSW7_HUMANSerine/arginine-rich-splicingfactor1OS=HomosapiensGN=SRSF1PE=1SV=1;tr|J3KSR8|J3KSR8_HUMANSerine/arginine-rich-sp…	25.178	24.728	24.2791	24.6829	24.5433	24.3233	24.3502	24.5702	24.4605	24.2914	24.0469	24.8749	24.8195	24.7756	24.6824	24.6655	24.9246	24.1246		0.820095	0.1876	non-significant	0.825201	0.902276	0.0559	non-significant	0.4081	0.758158	0.211867	non-significant	0.511945012716812	0.902501001799741	-0.167166666666663	non-significant	0.82776065482545		-0.0550666666666579	non-significant	0.248949	0.537356	-0.298867	non-significant	0.903083	0.958679	-0.0308	non-significant
Q5VYK3	sp|Q5VYK3|ECM29_HUMANProteasome-associatedproteinECM29homologOS=HomosapiensGN=ECM29PE=1SV=2;tr|J3KN16|J3KN16_HUMANKIAA0368OS=HomosapiensGN=KIAA0368PE=1SV=1;tr|R4GMY1|R4GMY1_HUMANKIAA0368(Fragment)OS=HomosapiensGN=KIAA0368PE=1SV=1	22.4064	22.4832	22.6651	22.1149	21.4611	21.7473	21.7582	21.9631	21.8839	22.3467	22.3298	21.6822	21.1811	21.853	21.6975	21.6249	21.6806	22.0445		0.747416	-0.206133	non-significant	0.270115	0.490501	-0.251167	non-significant	0.0043414	0.150733	0.7438	non-significant	0.146601212779332	0.81857433364856	0.336233333333336	non-significant	0.968114310281256		-0.00890000000000057	non-significant	0.204404	0.487152	0.2912	non-significant	0.000740695	0.0180941	0.941033	q-value < 0.05, -1 > FC < 1
P35236	sp|P35236|PTN7_HUMANTyrosine-proteinphosphatasenon-receptortype7OS=HomosapiensGN=PTPN7PE=1SV=3;tr|J3KR55|J3KR55_HUMANTyrosine-proteinphosphatasenon-receptortype7(Fragment)OS=HomosapiensGN=PTPN7PE=1SV=1;tr|H7C5I3|H7C5I3_HUMANTyrosine-proteinphosphatasenon-receptortype7(Fragment)OS=HomosapiensGN=PTPN7PE=1SV=2;tr|E9PE54|E9PE54_HUMANTyrosine-proteinphosphatasenon-receptortype7(Fragment)OS=Homosapiens…	23.3307	23.6164	23.085	23.1846	23.2248	23.4234	23.7182	23.7378	23.8104	23.329	23.2613	23.1431	23.3906	23.4345	23.2223	23.5117	23.7161	23.353		0.602878	-0.1778	non-significant	0.00193448	0.0307473	0.511	q-value < 0.05, -1 > FC < 1	0.628068	0.866399	0.0664333	non-significant	0.0538426426273292	0.81857433364856	-0.282466666666672	non-significant	0.084292939780589		-0.24933333333334	non-significant	0.00906334	0.0907219	0.406333	non-significant	0.970205	0.989566	-0.0051	non-significant
P61619	sp|P61619|S61A1_HUMANProteintransportproteinSec61subunitalphaisoform1OS=HomosapiensGN=SEC61A1PE=1SV=2;tr|B4DR61|B4DR61_HUMANProteintransportproteinSec61subunitalphaisoform1OS=HomosapiensGN=SEC61A1PE=1SV=1;tr|F8W776|F8W776_HUMANProteintransportproteinSec61subunitalphaisoform2OS=HomosapiensGN=SEC61A2PE=1SV=1;tr|Q8TC24|Q8TC24_HUMANProteintransportproteinSec61subunitalphaisoform2OS=HomosapiensGN=SEC6…	24.5416	24.6944	24.498	24.6565	24.9341	24.8697	24.9454	24.6272	25.0517	24.4952	24.783	24.6846	25.2227	24.6681	24.8176	24.8946	24.8049	24.7863	C9JJV4_HUMANProteintransportproteinSec61subunitalphaisoform2(Fragment)OS=HomosapiensGN=SEC61A2PE=1SV=1;tr	0.878115	0.0742	non-significant	0.160972	0.356262	0.2205	non-significant	0.126433	0.520748	-0.2421	non-significant	0.261377759472538	0.866794836062195	-0.17433333333333	non-significant	0.955291524010985		-0.00849999999999795	non-significant	0.853392	0.936114	-0.0280333	non-significant	0.0468475	0.198618	-0.3248	non-significant
B4DLR8	tr|B4DLR8|B4DLR8_HUMANNAD(P)Hdehydrogenase[quinone]1OS=HomosapiensGN=NQO1PE=1SV=1;sp|P15559|NQO1_HUMANNAD(P)Hdehydrogenase[quinone]1OS=HomosapiensGN=NQO1PE=1SV=1;tr|H3BRK3|H3BRK3_HUMANNAD(P)Hdehydrogenase[quinone]1OS=HomosapiensGN=NQO1PE=1SV=1;tr|H3BNV2|H3BNV2_HUMANNAD(P)Hdehydrogenase[quinone]1OS=HomosapiensGN=NQO1PE=1SV=1	25.4131	25.5184	25.5341	25.3166	25.3779	25.4358	26.1762	25.7427	25.8441	25.3206	25.3196	25.3018	25.6942	25.5174	25.6737	25.5431	25.4095	25.3474		#N/A	#N/A	#N/A	#N/A	#N/A	#N/A	#N/A	#N/A	#N/A	#N/A	#N/A	#N/A	#N/A	#N/A	#N/A	#N/A		#N/A	#N/A	#N/A	#N/A	#N/A	#N/A	#N/A	#N/A	#N/A	#N/A
Q15005	sp|Q15005|SPCS2_HUMANSignalpeptidasecomplexsubunit2OS=HomosapiensGN=SPCS2PE=1SV=3;tr|A0A087WUC6|A0A087WUC6_HUMANSignalpeptidasecomplexsubunit2OS=HomosapiensGN=SPCS2PE=1SV=1;tr|E9PL01|E9PL01_HUMANSignalpeptidasecomplexsubunit2OS=HomosapiensGN=SPCS2PE=1SV=1;tr|E9PI68|E9PI68_HUMANSignalpeptidasecomplexsubunit2OS=HomosapiensGN=SPCS2PE=1SV=1;tr|E9PRB9|E9PRB9_HUMANSignalpeptidasecomplexsubunit2OS=Homos…	24.416	24.65	24.378	24.5473	24.7531	24.4278	24.632	24.6383	25.077	24.1739	24.6144	24.3909	24.9428	24.2887	24.5248	24.6684	24.7811	24.4648		0.950942	-0.0526667	non-significant	0.0494887	0.178787	0.389367	non-significant	0.608848	0.857485	-0.0947333	non-significant	0.197296403650335	0.829615205513294	-0.245033333333335	non-significant	0.736861763402459		-0.0620333333333356	non-significant	0.294803	0.582229	0.197	non-significant	0.574285	0.749053	-0.1041	non-significant
O60884	sp|O60884|DNJA2_HUMANDnaJhomologsubfamilyAmember2OS=HomosapiensGN=DNAJA2PE=1SV=1;tr|A0A087WT48|A0A087WT48_HUMANDnaJhomologsubfamilyAmember2(Fragment)OS=HomosapiensGN=DNAJA2PE=1SV=1	23.0439	23.0339	23.6154	23.1424	23.2716	23.247	23.7204	23.1903	23.7694	23.0819	22.8301	23.1233	23.3554	22.7675	22.7353	23.3055	23.2826	23.2442		0.514491	-0.3247	non-significant	0.0153068	0.0921966	0.548267	non-significant	0.957618	0.984979	0.0107333	non-significant	0.20197228179357	0.836253881160086	-0.265666666666661	non-significant	0.777707080357399		-0.0570999999999948	non-significant	0.00851506	0.0881815	0.6073	non-significant	0.182522	0.404959	0.278333	non-significant
O75396	sp|O75396|SC22B_HUMANVesicle-traffickingproteinSEC22bOS=HomosapiensGN=SEC22BPE=1SV=4;tr|A0A087X1A9|A0A087X1A9_HUMANVesicle-traffickingproteinSEC22b(Fragment)OS=HomosapiensGN=SEC22BPE=1SV=1	25.369	25.8356	25.4611	25.6603	25.7249	25.8104	25.7282	25.6415	25.8342	25.8725	25.8355	25.5502	26.0859	25.7488	25.7018	25.8	25.9164	25.7357		0.968161	0.0281333	non-significant	0.898647	0.945213	-0.0181	non-significant	0.22636	0.616854	-0.176633	non-significant	0.650381150650703	0.933274210584086	-0.0646333333333367	non-significant	0.549930008138584		-0.0854999999999997	non-significant	0.440228	0.718082	-0.110867	non-significant	0.0564923	0.220384	-0.290267	non-significant
Q9HD20	sp|Q9HD20|AT131_HUMANManganese-transportingATPase13A1OS=HomosapiensGN=ATP13A1PE=1SV=2;tr|H7C3H2|H7C3H2_HUMANManganese-transportingATPase13A1(Fragment)OS=HomosapiensGN=ATP13A1PE=1SV=1	23.4376	22.8747	22.813	22.7054	22.8284	23.3376	24.7607	23.3785	22.8266	21.5553	23.1728	23.1489	22.8812	26.0108	22.3038	20.7	22.9465	23.5254		0.54514	1.3413	non-significant	0.268934	0.489665	1.0296	non-significant	0.925938	0.973374	0.0846333	non-significant	0.796506914584337	0.97694691495939	0.235033333333341	non-significant	0.536632748414017		0.566500000000001	non-significant	0.93289	0.973699	-0.0766667	non-significant	0.453094	0.666487	-0.690167	non-significant
Q9Y4W6	sp|Q9Y4W6|AFG32_HUMANAFG3-likeprotein2OS=HomosapiensGN=AFG3L2PE=1SV=2;tr|K7EP56|K7EP56_HUMANAFG3-likeprotein2(Fragment)OS=HomosapiensGN=AFG3L2PE=1SV=1	22.8576	23.4202	22.8744	23.1353	22.9584	23.0806	23.5253	23.3217	23.5648	23.18	23.1457	23.1138	23.0477	23.2671	23.3643	23.1853	22.96	22.9563		0.601959	0.1925	non-significant	0.0409767	0.163162	0.3241	non-significant	0.959893	0.986329	-0.00736667	non-significant	0.446841724892669	0.886961147606175	0.112633333333342	non-significant	0.868667409043236		0.0242333333333349	non-significant	0.111861	0.359778	0.244233	non-significant	0.242488	0.474796	-0.175633	non-significant
P07099	sp|P07099|HYEP_HUMANEpoxidehydrolase1OS=HomosapiensGN=EPHX1PE=1SV=1;tr|B1AQP9|B1AQP9_HUMANEpoxidehydrolase1(Fragment)OS=HomosapiensGN=EPHX1PE=1SV=1;tr|B1AQP8|B1AQP8_HUMANEpoxidehydrolase1(Fragment)OS=HomosapiensGN=EPHX1PE=1SV=1	23.9842	24.4184	23.8595	24.149	24.0626	24.2282	24.5782	24.3408	24.4958	24.3936	24.211	24.1272	24.2651	24.5785	24.3849	24.2231	24.2096	24.0513		0.475126	0.248167	non-significant	0.125801	0.310268	0.227667	non-significant	0.678212	0.883614	-0.0592333	non-significant	0.564039046708403	0.912255103746554	0.0826000000000029	non-significant	0.917558052804492		-0.0147333333333322	non-significant	0.663674	0.845827	0.0621	non-significant	0.0371457	0.174805	-0.322133	non-significant
O75489	sp|O75489|NDUS3_HUMANNADHdehydrogenase[ubiquinone]iron-sulfurprotein3,mitochondrialOS=HomosapiensGN=NDUFS3PE=1SV=1;tr|E9PS48|E9PS48_HUMANNADHdehydrogenase[ubiquinone]iron-sulfurprotein3,mitochondrialOS=HomosapiensGN=NDUFS3PE=1SV=1;tr|E9PKL8|E9PKL8_HUMANNADHdehydrogenase[ubiquinone]iron-sulfurprotein3,mitochondrial(Fragment)OS=HomosapiensGN=NDUFS3PE=1SV=8;tr|G3V194|G3V194_HUMANNADHdehydrogenase(Ub…	23.4955	24.2477	23.5889	23.8239	23.2397	23.607	23.6665	23.5784	23.1558	24.1242	23.9562	23.3689	23.3047	23.9993	23.5789	23.8184	23.738	23.6975		0.879362	-0.123667	non-significant	0.185669	0.388946	-0.349533	non-significant	0.394655	0.754034	0.2205	non-significant	0.799074604710471	0.978451157155644	0.0651333333333284	non-significant	0.451572967885744		-0.194433333333336	non-significant	0.532383	0.779208	-0.160733	non-significant	0.560436	0.737189	0.149733	non-significant
Q9Y4E8	sp|Q9Y4E8|UBP15_HUMANUbiquitincarboxyl-terminalhydrolase15OS=HomosapiensGN=USP15PE=1SV=3;tr|F8VZG8|F8VZG8_HUMANUbiquitincarboxyl-terminalhydrolase15(Fragment)OS=HomosapiensGN=USP15PE=1SV=8;tr|F8W0H4|F8W0H4_HUMANUbiquitincarboxyl-terminalhydrolase15(Fragment)OS=HomosapiensGN=USP15PE=1SV=1;tr|H0YI31|H0YI31_HUMANUbiquitincarboxyl-terminalhydrolase15(Fragment)OS=HomosapiensGN=USP15PE=1SV=1;tr|H0YI26|…	22.2894	21.9668	22.4127	21.5995	21.8732	21.7148	22.3291	22.0765	21.8237	22.321	21.6275	21.543	22.3566	22.3151	21.8119	21.7568	21.9559	22.0204		0.645031	0.250167	non-significant	0.26743	0.487792	0.245933	non-significant	0.0360991	0.308647	0.4938	non-significant	0.710903568543828	0.959291787473342	-0.0805333333333316	non-significant	0.407387743042308		-0.181866666666664	non-significant	0.696522	0.867798	-0.0847667	non-significant	0.775974	0.88461	0.0617667	non-significant
Q9UHL4	sp|Q9UHL4|DPP2_HUMANDipeptidylpeptidase2OS=HomosapiensGN=DPP7PE=1SV=3;tr|R4GNE8|R4GNE8_HUMANDipeptidylpeptidase2(Fragment)OS=HomosapiensGN=DPP7PE=1SV=1;tr|R4GMR2|R4GMR2_HUMANDipeptidylpeptidase2(Fragment)OS=HomosapiensGN=DPP7PE=1SV=1;tr|R4GMV4|R4GMV4_HUMANDipeptidylpeptidase2(Fragment)OS=HomosapiensGN=DPP7PE=1SV=1;tr|R4GMU5|R4GMU5_HUMANDipeptidylpeptidase2(Fragment)OS=HomosapiensGN=DPP7PE=1SV=1	24.2078	24.9014	24.4043	24.649	24.5265	24.6553	24.9983	25.0225	25.0753	24.3702	24.7428	24.7157	24.3807	24.223	24.3409	24.9227	24.8378	24.6605		0.118665	-0.492133	non-significant	0.0157121	0.0934034	0.422467	non-significant	0.502395	0.806974	-0.105767	non-significant	0.219645460933097	0.83628275154912	-0.19743333333334	non-significant	0.221196625322251		-0.196733333333334	non-significant	0.000368614	0.0120063	0.717167	q-value < 0.05, -1 > FC < 1	0.237426	0.470746	0.189633	non-significant
P01137	sp|P01137|TGFB1_HUMANTransforminggrowthfactorbeta-1OS=HomosapiensGN=TGFB1PE=1SV=2;tr|M0R2S0|M0R2S0_HUMANTransforminggrowthfactorbeta-1(Fragment)OS=HomosapiensGN=TGFB1PE=1SV=1	23.4085	24.0968	23.9442	23.9015	24.0014	23.8348	24.14	24.0128	24.1959	23.9855	23.8266	23.7397	24.0632	23.9288	24.0728	23.9577	23.9799	24.1419		0.993525	-0.0049	non-significant	0.0904134	0.254216	0.265633	non-significant	0.521236	0.816445	-0.0960667	non-significant	0.248334210562978	0.860780067694648	-0.175899999999999	non-significant	0.448199847643733		-0.113933333333332	non-significant	0.527379	0.775201	0.0946333	non-significant	0.18198	0.404863	-0.2051	non-significant
Q93008	sp|Q93008|USP9X_HUMANProbableubiquitincarboxyl-terminalhydrolaseFAF-XOS=HomosapiensGN=USP9XPE=1SV=3;sp|O00507|USP9Y_HUMANProbableubiquitincarboxyl-terminalhydrolaseFAF-YOS=HomosapiensGN=USP9YPE=2SV=2	22.1924	22.1667	22.2252	22.4472	22.4838	22.5909	22.906	22.8006	22.61	22.3904	22.5804	22.4224	22.4555	22.6353	22.3191	22.6065	22.9058	22.4808		0.525832	-0.1944	non-significant	0.0246408	0.119534	0.3078	non-significant	0.0228628	0.259181	-0.312533	non-significant	0.124133421364858	0.81857433364856	-0.199966666666665	non-significant	0.219607902508066		-0.157066666666665	non-significant	0.0269018	0.176653	0.302233	non-significant	0.0409943	0.183269	-0.2752	non-significant
Q9P0L0	sp|Q9P0L0|VAPA_HUMANVesicle-associatedmembraneprotein-associatedproteinAOS=HomosapiensGN=VAPAPE=1SV=3;tr|J3QKM9|J3QKM9_HUMANVesicle-associatedmembraneprotein-associatedproteinAOS=HomosapiensGN=VAPAPE=1SV=1	24.245	24.0818	24.4514	24.327	24.6728	24.6925	24.5469	24.3889	24.4039	24.5605	24.687	24.4937	24.975	24.8464	24.4326	24.7784	24.8084	24.7503		0.969173	-0.0277	non-significant	0.371035	0.583868	-0.133833	non-significant	0.0540079	0.377306	-0.3047	non-significant	0.19179750995988	0.821981309681853	-0.198633333333326	non-significant	0.159971518888736		-0.214933333333331	non-significant	0.053962	0.24758	-0.304767	non-significant	0.00437109	0.0484837	-0.491933	q-value < 0.05, -1 > FC < 1
P62995	sp|P62995|TRA2B_HUMANTransformer-2proteinhomologbetaOS=HomosapiensGN=TRA2BPE=1SV=1;tr|H7C2L4|H7C2L4_HUMANTransformer-2proteinhomologbeta(Fragment)OS=HomosapiensGN=TRA2BPE=1SV=1;tr|H7BXF3|H7BXF3_HUMANTransformer-2proteinhomologbeta(Fragment)OS=HomosapiensGN=TRA2BPE=1SV=1	24.4173	23.1046	23.0522	23.9938	23.2547	23.6494	22.0636	23.3228	22.6335	23.2072	22.6887	24.0481	23.438	23.7353	23.3847	23.5588	24.22	22.5074		0.969173	0.0906	non-significant	0.20534	0.4154	-0.641367	non-significant	0.826315	0.94585	-0.107933	non-significant	0.816635221541191	0.979300744323315	-0.114066666666666	non-significant	0.679176624272765		0.203899999999997	non-significant	0.101666	0.345394	-0.846033	non-significant	0.991287	0.998587	0.00536667	non-significant
Q9NR45	sp|Q9NR45|SIAS_HUMANSialicacidsynthaseOS=HomosapiensGN=NANSPE=1SV=2;tr|Q5TBR0|Q5TBR0_HUMANSialicacidsynthase(Fragment)OS=HomosapiensGN=NANSPE=1SV=1;tr|Q5TBR1|Q5TBR1_HUMANSialicacidsynthase(Fragment)OS=HomosapiensGN=NANSPE=1SV=1	24.0993	24.159	24.1361	24.4169	24.3556	24.4327	24.2872	24.8704	24.7679	24.6269	24.3607	24.3639	24.3294	24.6752	24.3354	24.3495	24.7168	24.5021		0.87542	-0.0761333	non-significant	0.2277	0.442882	0.191333	non-significant	0.0964842	0.465849	-0.270267	non-significant	0.640846956344858	0.932612829392251	-0.0722999999999949	non-significant	0.437976114119623		-0.121066666666664	non-significant	0.219004	0.503522	0.195167	non-significant	0.0566169	0.220451	-0.3152	non-significant
P19623	sp|P19623|SPEE_HUMANSpermidinesynthaseOS=HomosapiensGN=SRMPE=1SV=1;tr|K7EKM4|K7EKM4_HUMANSpermidinesynthaseOS=HomosapiensGN=SRMPE=1SV=1;tr|K7EQ47|K7EQ47_HUMANSpermidinesynthase(Fragment)OS=HomosapiensGN=SRMPE=1SV=1;tr|K7EL89|K7EL89_HUMANSpermidinesynthase(Fragment)OS=HomosapiensGN=SRMPE=1SV=1;tr|K7ESL0|K7ESL0_HUMANSpermidinesynthase(Fragment)OS=HomosapiensGN=SRMPE=1SV=1	24.0436	24.1806	23.9575	24.2214	24.2845	24.533	24.7297	24.6048	24.8025	24.4932	24.6078	24.0324	24.3987	24.5022	24.1321	24.5064	24.7115	24.3527		0.657757	-0.1792	non-significant	0.0506609	0.181108	0.334533	non-significant	0.0892269	0.455457	-0.285733	non-significant	0.36729253147333	0.871198632613545	-0.145733333333329	non-significant	0.276246656544303		-0.177233333333334	non-significant	0.0338768	0.198106	0.368	non-significant	0.0912293	0.28364	-0.283767	non-significant
Q3KQV9	sp|Q3KQV9|UAP1L_HUMANUDP-N-acetylhexosaminepyrophosphorylase-likeprotein1OS=HomosapiensGN=UAP1L1PE=1SV=2;tr|A0A087X226|A0A087X226_HUMANUDP-N-acetylhexosaminepyrophosphorylase-likeprotein1OS=HomosapiensGN=UAP1L1PE=1SV=1	24.1713	24.3303	24.1451	24.3993	24.2451	24.4563	24.1651	24.8495	24.7315	24.8679	24.5731	24.2918	24.1229	24.3853	24.254	24.4141	24.5087	24.4887		0.611864	-0.216433	non-significant	0.979592	0.989721	0.00443333	non-significant	0.38911	0.748173	-0.151333	non-significant	0.539434042977219	0.910813432116595	0.107099999999999	non-significant	0.552593296202627		-0.103600000000004	non-significant	0.0747146	0.297698	0.327967	non-significant	0.824356	0.907986	-0.0385	non-significant
P35241	sp|P35241|RADI_HUMANRadixinOS=HomosapiensGN=RDXPE=1SV=1;tr|E9PNV3|E9PNV3_HUMANRadixin(Fragment)OS=HomosapiensGN=RDXPE=1SV=1;tr|E9PQ82|E9PQ82_HUMANRadixin(Fragment)OS=HomosapiensGN=RDXPE=1SV=1	22.5869	21.6439	22.8701	22.8753	22.5375	22.6269	22.8596	21.72	23.4109	22.0771	21.9991	22.1203	23.1538	23.0674	23.0082	23.0052	22.3282	22.4381		0.601813	0.485967	non-significant	0.121603	0.305341	0.598	non-significant	0.402885	0.758158	-0.312933	non-significant	0.169933018969612	0.81857433364856	-0.524999999999999	non-significant	0.80890520826946		0.0894000000000048	non-significant	0.274109	0.565372	-0.412967	non-significant	0.0708449	0.253306	-0.7095	non-significant
P54709	sp|P54709|AT1B3_HUMANSodium/potassium-transportingATPasesubunitbeta-3OS=HomosapiensGN=ATP1B3PE=1SV=1;tr|C9JA36|C9JA36_HUMANSodium/potassium-transportingATPasesubunitbeta-3(Fragment)OS=HomosapiensGN=ATP1B3PE=1SV=1;tr|C9JXZ1|C9JXZ1_HUMANSodium/potassium-transportingATPasesubunitbeta-3(Fragment)OS=HomosapiensGN=ATP1B3PE=1SV=1;tr|H7C547|H7C547_HUMANSodium/potassium-transportingATPasesubunitbeta-3(Fra…	25.0863	25.378	25.2343	25.0989	24.9944	25.0252	25.5601	25.3796	25.4283	25.156	25.0055	24.9401	25.4501	25.4984	25.4386	25.1866	25.2066	25.1519		0.15113	0.280667	non-significant	0.000476993	0.015174	0.422133	q-value < 0.05, -1 > FC < 1	0.0568831	0.381592	0.193367	non-significant	0.134870060879925	0.81857433364856	-0.147833333333338	non-significant	0.149179016315083		-0.142200000000006	non-significant	0.946464	0.979759	-0.00636667	non-significant	0.0273788	0.143727	-0.2295	non-significant
Q9UIA0	sp|Q9UIA0|CYH4_HUMANCytohesin-4OS=HomosapiensGN=CYTH4PE=2SV=1;tr|B1AHH4|B1AHH4_HUMANCytohesin-4(Fragment)OS=HomosapiensGN=CYTH4PE=1SV=1;tr|B1AHH5|B1AHH5_HUMANCytohesin-4OS=HomosapiensGN=CYTH4PE=1SV=1;tr|B1AHH6|B1AHH6_HUMANCytohesin-4OS=HomosapiensGN=CYTH4PE=1SV=1;tr|H0Y724|H0Y724_HUMANCytohesin-4(Fragment)OS=HomosapiensGN=CYTH4PE=1SV=1;tr|K7EKA2|K7EKA2_HUMANCytohesin-1(Fragment)OS=HomosapiensGN=C…	23.5142	23.841	23.6929	23.9066	24.0577	24.0615	24.2027	24.2685	24.3212	23.8793	24.1257	24.1061	23.4516	23.609	23.3844	24.2961	24.3066	24.0883	CYH1_HUMANCytohesin-1OS=HomosapiensGN=CYTH1PE=1SV=1;tr	0.000726529	-0.748667	q-value < 0.05, -1 > FC < 1	0.0604912	0.201834	0.2271	non-significant	0.0110014	0.198835	-0.3259	non-significant	0.104131238542713	0.81857433364856	-0.193299999999997	non-significant	0.066063102935603		-0.221733333333333	non-significant	6.11582e-06	0.000464802	0.782467	q-value < 0.05, -1 > FC < 1	0.0922035	0.285372	0.201033	non-significant
Q9NZM1	sp|Q9NZM1|MYOF_HUMANMyoferlinOS=HomosapiensGN=MYOFPE=1SV=1;tr|H0YD14|H0YD14_HUMANMyoferlin(Fragment)OS=HomosapiensGN=MYOFPE=1SV=1	22.9688	23.674	23.0433	22.909	22.6652	22.6726	23.19	23.5853	23.2568	22.3674	22.7851	22.5168	23.329	23.1352	23.1263	22.4913	22.7999	22.7378		0.176117	0.5205	non-significant	0.000680954	0.0170671	0.7876	q-value < 0.05, -1 > FC < 1	0.0191976	0.247758	0.479767	non-significant	0.518941198248444	0.904556553337523	-0.119899999999998	non-significant	0.694729693418161		0.0726000000000013	non-significant	0.430232	0.707401	0.1472	non-significant	0.862923	0.934239	0.0318667	non-significant
Q05655	sp|Q05655|KPCD_HUMANProteinkinaseCdeltatypeOS=HomosapiensGN=PRKCDPE=1SV=2;tr|C9K0E3|C9K0E3_HUMANProteinkinaseCdeltatype(Fragment)OS=HomosapiensGN=PRKCDPE=1SV=1;tr|C9J9P1|C9J9P1_HUMANProteinkinaseCdeltatype(Fragment)OS=HomosapiensGN=PRKCDPE=1SV=1;tr|C9JZU8|C9JZU8_HUMANProteinkinaseCdeltatype(Fragment)OS=HomosapiensGN=PRKCDPE=1SV=1	22.6658	23.2322	22.8625	22.693	22.5463	22.7958	23.8671	22.7898	23.5368	23.0262	23.3629	23.1811	23.4276	22.9527	23.3708	22.9687	22.8999	22.5746		0.453503	0.435967	non-significant	0.39584	0.605715	0.207833	non-significant	0.325459	0.703695	0.2418	non-significant	0.135752974235892	0.81857433364856	0.375666666666671	non-significant	0.575491185903593		-0.136033333333334	non-significant	0.544045	0.784527	0.147533	non-significant	0.185798	0.410838	-0.3302	non-significant
Q9P2R7	sp|Q9P2R7|SUCB1_HUMANSuccinate--CoAligase[ADP-forming]subunitbeta,mitochondrialOS=HomosapiensGN=SUCLA2PE=1SV=3;tr|Q5T9Q5|Q5T9Q5_HUMANSuccinate--CoAligase[ADP-forming]subunitbeta,mitochondrial(Fragment)OS=HomosapiensGN=SUCLA2PE=1SV=1;tr|A0A0U1RQL1|A0A0U1RQL1_HUMANSuccinate--CoAligase[ADP-forming]subunitbeta,mitochondrial(Fragment)OS=HomosapiensGN=SUCLA2PE=1SV=1;tr|Q5T9Q8|Q5T9Q8_HUMANSuccinate--CoA…	23.5258	23.4381	23.5284	23.7847	23.9543	23.9853	24.1372	24.119	24.0399	23.7018	24.0662	23.6835	24.2447	23.8669	23.9948	24.091	23.9512	23.7964		0.820095	0.0892667	non-significant	0.0425263	0.166343	0.281533	non-significant	0.00577905	0.154859	-0.410667	non-significant	0.323600386719033	0.871046714884193	-0.129033333333336	non-significant	0.766986691653734		-0.0381000000000036	non-significant	0.623852	0.822715	0.0632333	non-significant	0.000793936	0.0187993	-0.538033	q-value < 0.05, -1 > FC < 1
Q9UHD8	sp|Q9UHD8|SEPT9_HUMANSeptin-9OS=HomosapiensGN=SEPT9PE=1SV=2;tr|K7EL40|K7EL40_HUMANSeptin-9(Fragment)OS=HomosapiensGN=SEPT9PE=1SV=1;tr|K7EK18|K7EK18_HUMANSeptin-9(Fragment)OS=HomosapiensGN=SEPT9PE=1SV=1;tr|K7ER52|K7ER52_HUMANSeptin-9(Fragment)OS=HomosapiensGN=SEPT9PE=1SV=1;tr|K7EIE4|K7EIE4_HUMANSeptin-9(Fragment)OS=HomosapiensGN=SEPT9PE=1SV=1;tr|K7EQD7|K7EQD7_HUMANSeptin-9(Fragment)OS=HomosapiensG…	24.0859	24.1499	24.2503	24.1448	24.2966	24.3749	24.7211	24.5284	24.9227	24.0704	24.3853	24.2993	24.6317	24.62	24.4538	24.4723	24.5059	24.4429	K7ENQ5_HUMANSeptin-9(Fragment)OS=HomosapiensGN=SEPT9PE=1SV=2;tr	0.802855	0.0948	non-significant	0.00115978	0.0226653	0.4724	q-value < 0.05, -1 > FC < 1	0.358971	0.728466	-0.110067	non-significant	0.0764665090533181	0.81857433364856	-0.222033333333332	non-significant	0.104363663424953		-0.201599999999999	non-significant	0.201458	0.484014	0.155567	non-significant	0.0035459	0.0425507	-0.406467	q-value < 0.05, -1 > FC < 1
Q15181	sp|Q15181|IPYR_HUMANInorganicpyrophosphataseOS=HomosapiensGN=PPA1PE=1SV=2;tr|Q5SQT6|Q5SQT6_HUMANInorganicpyrophosphataseOS=HomosapiensGN=PPA1PE=1SV=1	24.1395	24.4873	24.307	24.5392	24.4649	24.264	24.6977	24.8133	24.4492	24.981	24.6812	24.2924	24.6647	24.8532	24.4703	24.6324	24.9813	24.892		0.731255	-0.1725	non-significant	0.991616	0.995985	0.00186667	non-significant	0.53344	0.821976	-0.111433	non-significant	0.310387985684507	0.871046714884193	-0.183699999999998	non-significant	0.0331697026173723		-0.412533333333332	non-significant	0.958102	0.983997	-0.00933333	non-significant	0.0637531	0.236995	-0.351467	non-significant
Q04917	sp|Q04917|1433F_HUMAN14-3-3proteinetaOS=HomosapiensGN=YWHAHPE=1SV=4;tr|A2IDB2|A2IDB2_HUMAN14-3-3proteineta(Fragment)OS=HomosapiensGN=YWHAHPE=1SV=1;tr|F8WEB6|F8WEB6_HUMAN14-3-3proteinetaOS=HomosapiensGN=YWHAHPE=1SV=1;tr|A2IDB1|A2IDB1_HUMAN14-3-3proteinetaOS=HomosapiensGN=YWHAHPE=1SV=1	23.9297	23.9703	24.0185	24.2358	23.9009	24.2994	23.4145	24.2952	24.1401	23.9141	24.1649	23.9152	24.067	24.3324	24.2244	24.4107	24.1348	23.7164		0.853019	0.120633	non-significant	0.82457	0.902276	-0.0481333	non-significant	0.431744	0.772848	-0.172533	non-significant	0.681772833826106	0.946650791458107	-0.0892333333333326	non-significant	0.789232605880867		0.0580666666666687	non-significant	0.246149	0.534495	-0.258	non-significant	0.28861	0.519499	-0.2351	non-significant
P30043	sp|P30043|BLVRB_HUMANFlavinreductase(NADPH)OS=HomosapiensGN=BLVRBPE=1SV=3;tr|M0R192|M0R192_HUMANFlavinreductase(NADPH)OS=HomosapiensGN=BLVRBPE=1SV=1;tr|M0QZL1|M0QZL1_HUMANFlavinreductase(NADPH)OS=HomosapiensGN=BLVRBPE=1SV=1	23.0639	23.7386	23.7763	23.775	23.7811	23.7208	23.8901	23.7991	24.0333	23.4103	23.9787	23.4604	23.8246	23.7403	23.6091	23.9744	24.0368	23.9184		0.578019	-0.251867	non-significant	0.126215	0.310915	0.291033	non-significant	0.214484	0.608607	-0.2327	non-significant	0.0639314392746222	0.81857433364856	-0.360066666666668	non-significant	0.244162229646975		-0.217566666666666	non-significant	0.324224	0.612621	0.182833	non-significant	0.286228	0.516116	-0.1984	non-significant
Q96I99	sp|Q96I99|SUCB2_HUMANSuccinate--CoAligase[GDP-forming]subunitbeta,mitochondrialOS=HomosapiensGN=SUCLG2PE=1SV=2;tr|E9PDQ8|E9PDQ8_HUMANSuccinate--CoAligase[GDP-forming]subunitbeta,mitochondrialOS=HomosapiensGN=SUCLG2PE=1SV=1;tr|H0Y852|H0Y852_HUMANSuccinate--CoAligase[GDP-forming]subunitbeta,mitochondrial(Fragment)OS=HomosapiensGN=SUCLG2PE=1SV=1	23.6004	23.4419	23.4257	23.8954	23.9398	24.022	23.8761	24.2615	23.9397	23.718	23.9868	23.7994	23.9757	24.1969	23.8801	24.021	24.0775	23.6522		0.820095	0.100667	non-significant	0.187954	0.391157	0.191033	non-significant	0.00474372	0.152095	-0.463067	non-significant	0.561009720570842	0.912255103746554	-0.0821666666666623	non-significant	0.80069246306628		0.0355000000000025	non-significant	0.953448	0.982166	0.0082	non-significant	0.00186503	0.0292141	-0.528233	q-value < 0.05, -1 > FC < 1
P09661	sp|P09661|RU2A_HUMANU2smallnuclearribonucleoproteinA'OS=HomosapiensGN=SNRPA1PE=1SV=2;tr|H0YKK0|H0YKK0_HUMANSmallnuclearribonucleoproteinpolypeptideA',isoformCRA_aOS=HomosapiensGN=SNRPA1PE=1SV=1;tr|H0YMA0|H0YMA0_HUMANU2smallnuclearribonucleoproteinA'(Fragment)OS=HomosapiensGN=SNRPA1PE=1SV=1;tr|H0YLR3|H0YLR3_HUMANU2smallnuclearribonucleoproteinA'(Fragment)OS=HomosapiensGN=SNRPA1PE=1SV=1	23.5954	23.6157	23.4655	23.7559	23.6844	24.0827	23.4131	23.8688	24.0532	23.4795	23.4862	23.9893	24.2391	24.098	23.905	23.7671	23.7798	23.3155		0.298674	0.4599	non-significant	0.521775	0.708592	0.1267	non-significant	0.165583	0.566293	-0.282133	non-significant	0.875096404613126	0.98128709985937	0.0308666666666682	non-significant	0.272657932941722		0.220200000000002	non-significant	0.1393	0.419293	-0.302333	non-significant	0.017115	0.106932	-0.521833	non-significant
O43312	sp|O43312|MTSS1_HUMANMetastasissuppressorprotein1OS=HomosapiensGN=MTSS1PE=1SV=2;tr|E7EWW5|E7EWW5_HUMANMetastasissuppressorprotein1OS=HomosapiensGN=MTSS1PE=1SV=1;tr|H0YB53|H0YB53_HUMANMetastasissuppressorprotein1(Fragment)OS=HomosapiensGN=MTSS1PE=1SV=1;tr|H0YAZ8|H0YAZ8_HUMANMetastasissuppressorprotein1(Fragment)OS=HomosapiensGN=MTSS1PE=1SV=1;tr|H0YBL3|H0YBL3_HUMANMetastasissuppressorprotein1(Fragm…	23.5126	23.5055	23.2078	23.1876	23.535	23.6958	23.5571	23.6233	23.6824	23.5127	23.5693	23.6729	24.2148	23.8837	24.0416	23.7195	23.2947	23.4406		#N/A	#N/A	#N/A	#N/A	#N/A	#N/A	#N/A	#N/A	#N/A	#N/A	#N/A	#N/A	#N/A	#N/A	#N/A	#N/A		#N/A	#N/A	#N/A	#N/A	#N/A	#N/A	#N/A	#N/A	#N/A	#N/A
P61088	sp|P61088|UBE2N_HUMANUbiquitin-conjugatingenzymeE2NOS=HomosapiensGN=UBE2NPE=1SV=1;tr|F8VSD4|F8VSD4_HUMANUbiquitin-conjugatingenzymeE2NOS=HomosapiensGN=UBE2NPE=1SV=1;tr|F8VV71|F8VV71_HUMANUbiquitin-conjugatingenzymeE2NOS=HomosapiensGN=UBE2NPE=1SV=1;tr|F8VQQ8|F8VQQ8_HUMANUbiquitin-conjugatingenzymeE2NOS=HomosapiensGN=UBE2NPE=1SV=1;sp|Q5JXB2|UE2NL_HUMANPutativeubiquitin-conjugatingenzymeE2N-likeOS=H…	24.8475	24.7256	25.0718	25.0816	25.2591	25.4729	25.4522	25.2702	25.3817	25.2703	25.3564	25.255	25.8078	25.8956	25.2348	25.3706	25.7513	25.3819		0.789733	0.1448	non-significant	0.668754	0.80675	0.0741333	non-significant	0.0376934	0.314418	-0.389567	non-significant	0.241787619958565	0.855419880763659	-0.207366666666669	non-significant	0.196567124559451		-0.230066666666669	non-significant	0.123578	0.385969	-0.278033	non-significant	0.000501218	0.0144859	-0.764433	q-value < 0.05, -1 > FC < 1
Q16831	sp|Q16831|UPP1_HUMANUridinephosphorylase1OS=HomosapiensGN=UPP1PE=1SV=1;tr|C9J486|C9J486_HUMANUridinephosphorylase1(Fragment)OS=HomosapiensGN=UPP1PE=1SV=1;tr|C9JIP2|C9JIP2_HUMANUridinephosphorylase1(Fragment)OS=HomosapiensGN=UPP1PE=1SV=1;tr|B4DND0|B4DND0_HUMANUridinephosphorylase1OS=HomosapiensGN=UPP1PE=1SV=1;tr|F8WD51|F8WD51_HUMANUridinephosphorylase1OS=HomosapiensGN=UPP1PE=1SV=1;tr|C9K0J2|C9K0J2…	23.7098	23.3074	23.6411	23.8334	23.8185	23.8253	24.0553	23.8161	23.7764	23.5531	23.6563	23.7806	24.312	23.9933	24.0604	24.018	23.6996	23.7291		0.336217	0.306333	non-significant	0.122021	0.30546	0.219267	non-significant	0.0597161	0.385008	-0.272967	non-significant	0.272214972344081	0.866794836062195	-0.152233333333331	non-significant	0.94022453250163		0.0101666666666667	non-significant	0.0940559	0.335657	-0.2393	non-significant	0.000783162	0.0187993	-0.569133	q-value < 0.05, -1 > FC < 1
O95861	sp|O95861|BPNT1_HUMAN3'(2'),5'-bisphosphatenucleotidase1OS=HomosapiensGN=BPNT1PE=1SV=1;tr|A6NF51|A6NF51_HUMAN3'(2'),5'-bisphosphatenucleotidase1OS=HomosapiensGN=BPNT1PE=1SV=2;tr|F8W1J0|F8W1J0_HUMAN3'(2'),5'-bisphosphatenucleotidase1(Fragment)OS=HomosapiensGN=BPNT1PE=1SV=1;tr|F8VZG4|F8VZG4_HUMAN3'(2'),5'-bisphosphatenucleotidase1(Fragment)OS=HomosapiensGN=BPNT1PE=1SV=1;tr|F8VVW8|F8VVW8_HUMAN3'(2')…	23.7248	23.7656	23.8754	24.0706	24.3553	24.2111	24.3433	24.4035	24.262	24.327	24.1691	23.8832	24.3894	24.0314	24.1787	24.3877	24.418	24.143		0.773294	-0.1164	non-significant	0.133368	0.319998	0.209833	non-significant	0.0062287	0.155825	-0.423733	non-significant	0.171451725051881	0.81857433364856	-0.189799999999998	non-significant	0.443144496667813		-0.103899999999999	non-significant	0.31764	0.606887	0.136433	non-significant	0.00751868	0.0665014	-0.411233	non-significant
Q969V3	sp|Q969V3|NCLN_HUMANNicalinOS=HomosapiensGN=NCLNPE=1SV=2;tr|K7EMW4|K7EMW4_HUMANNicalinOS=HomosapiensGN=NCLNPE=1SV=1;tr|K7ENM2|K7ENM2_HUMANNicalin(Fragment)OS=HomosapiensGN=NCLNPE=1SV=1;tr|A0A0C4DGP7|A0A0C4DGP7_HUMANNicalin(Fragment)OS=HomosapiensGN=NCLNPE=1SV=1;tr|K7ELZ9|K7ELZ9_HUMANNicalin(Fragment)OS=HomosapiensGN=NCLNPE=1SV=1;tr|K7EQ66|K7EQ66_HUMANNicalin(Fragment)OS=HomosapiensGN=NCLNPE=1SV=1…	23.1372	23.8536	23.3562	23.2279	23.9852	23.221	23.7018	23.2814	23.7424	23.4702	23.4246	23.0353	23.6921	23.9221	23.5175	23.5393	23.6018	23.5249		0.826353	0.155233	non-significant	0.262073	0.483609	0.265167	non-significant	0.899988	0.970905	-0.0290333	non-significant	0.297928807417137	0.871046714884193	-0.2453	non-significant	0.738369794496678		-0.077300000000001	non-significant	0.560264	0.794813	-0.135367	non-significant	0.268314	0.501242	-0.261567	non-significant
Q6IBS0	sp|Q6IBS0|TWF2_HUMANTwinfilin-2OS=HomosapiensGN=TWF2PE=1SV=2;tr|D6RG15|D6RG15_HUMANTwinfilin-2OS=HomosapiensGN=TWF2PE=1SV=1;tr|H7C5I2|H7C5I2_HUMANUncharacterizedprotein(Fragment)OS=HomosapiensPE=4SV=1	25.6536	26.2248	25.9191	25.5885	25.7651	25.7176	26.207	25.9815	25.856	25.6682	25.5919	25.4722	25.7083	25.639	25.8161	25.675	25.695	25.743		0.977814	0.0168	non-significant	0.00540309	0.0503961	0.4374	non-significant	0.0901068	0.456802	0.2421	non-significant	0.355986536867879	0.871198632613545	-0.126900000000003	non-significant	0.918003656609136		-0.0139333333333305	non-significant	0.044409	0.2239	0.2937	non-significant	0.13424	0.350458	0.211367	non-significant
Q9UH65	sp|Q9UH65|SWP70_HUMANSwitch-associatedprotein70OS=HomosapiensGN=SWAP70PE=1SV=1;tr|E7EMB1|E7EMB1_HUMANSwitch-associatedprotein70OS=HomosapiensGN=SWAP70PE=1SV=1;tr|E9PJM7|E9PJM7_HUMANSwitch-associatedprotein70(Fragment)OS=HomosapiensGN=SWAP70PE=1SV=8;tr|E9PJK8|E9PJK8_HUMANSwitch-associatedprotein70OS=HomosapiensGN=SWAP70PE=1SV=1	23.0844	23.0641	23.1138	22.9968	23.1064	22.9065	23.1204	23.0717	23.2495	23.3092	23.3151	23.212	23.0242	23.2266	23.152	23.2973	23.2277	23.0661		0.826353	-0.0627667	non-significant	0.179871	0.382087	-0.131567	non-significant	0.38149	0.741767	0.0842	non-significant	0.395213262888107	0.872049262933003	0.0817333333333394	non-significant	0.0564912363961693		-0.193799999999992	non-significant	0.891577	0.954383	0.0129333	non-significant	0.623033	0.781744	-0.0468333	non-significant
P00973	sp|P00973|OAS1_HUMAN2'-5'-oligoadenylatesynthase1OS=HomosapiensGN=OAS1PE=1SV=4;tr|F8VXY3|F8VXY3_HUMAN2'-5'-oligoadenylatesynthase1OS=HomosapiensGN=OAS1PE=1SV=1;tr|H0YI20|H0YI20_HUMAN2'-5'-oligoadenylatesynthase1(Fragment)OS=HomosapiensGN=OAS1PE=1SV=1;tr|F8VUC8|F8VUC8_HUMAN2'-5'-oligoadenylatesynthase1OS=HomosapiensGN=OAS1PE=1SV=1;tr|F8VPW7|F8VPW7_HUMAN2'-5'-oligoadenylatesynthase1(Fragment)OS=Hom…	23.3822	21.3457	23.2113	20.2275	20.835	20.5835	21.3203	21.1216	20.7596	20.3766	20.7614	20.4055	21.8774	21.7478	23.8541	19.4227	20.2078	19.6101		0.00765664	2.74623	upregulated	0.328283	0.548913	0.552667	non-significant	0.00180493	0.114993	2.09773	non-significant	0.181312545390619	0.821981309681853	0.767633333333333	non-significant	0.163855716877858		0.8018	non-significant	0.0205047	0.151977	-1.42593	non-significant	0.782819	0.889941	0.1533	non-significant
P61313	sp|P61313|RL15_HUMAN60SribosomalproteinL15OS=HomosapiensGN=RPL15PE=1SV=2;tr|E7EQV9|E7EQV9_HUMANRibosomalproteinL15(Fragment)OS=HomosapiensGN=RPL15PE=1SV=1;tr|E7ENU7|E7ENU7_HUMANRibosomalproteinL15(Fragment)OS=HomosapiensGN=RPL15PE=1SV=1;tr|E7EX53|E7EX53_HUMANRibosomalproteinL15(Fragment)OS=HomosapiensGN=RPL15PE=1SV=1;tr|E7ERA2|E7ERA2_HUMANRibosomalproteinL15OS=HomosapiensGN=RPL15PE=1SV=1	26.5656	25.0431	24.7603	25.036	24.8011	24.8804	25.997	24.5144	25.3396	25.7048	25.602	26.7892	25.5624	24.7935	24.7383	25.0575	26.4553	25.9555		0.534893	-0.791367	non-significant	0.163689	0.360397	-0.748333	non-significant	0.297761	0.682184	0.5505	non-significant	0.687221621400967	0.946774592115087	0.209233333333334	non-significant	0.0932931448880897		-0.916933333333326	non-significant	0.627832	0.826901	0.252267	non-significant	0.417821	0.632745	0.424933	non-significant
Q9Y5L0	sp|Q9Y5L0|TNPO3_HUMANTransportin-3OS=HomosapiensGN=TNPO3PE=1SV=3;tr|E9PFH4|E9PFH4_HUMANTransportin-3OS=HomosapiensGN=TNPO3PE=1SV=1;tr|C9J7E5|C9J7E5_HUMANTransportin-3OS=HomosapiensGN=TNPO3PE=1SV=1	22.0165	23.0049	22.4886	22.09	21.6414	21.4627	22.078	21.1146	20.334	22.6324	22.3459	22.1079	21.184	21.9339	22.0189	21.7588	20.808	22.3177		0.969173	0.0841	non-significant	0.017467	0.0972163	-1.18653	non-significant	0.101388	0.47698	0.771967	non-significant	0.117717719415975	0.81857433364856	0.733900000000006	non-significant	0.81799635277665		0.103200000000001	non-significant	0.242856	0.529587	-0.536733	non-significant	0.0939737	0.287674	0.791067	non-significant
Q08J23	sp|Q08J23|NSUN2_HUMANtRNA(cytosine(34)-C(5))-methyltransferaseOS=HomosapiensGN=NSUN2PE=1SV=2;tr|A0A140T9Y7|A0A140T9Y7_HUMANtRNA(cytosine(34)-C(5))-methyltransferaseOS=HomosapiensGN=NSUN2PE=1SV=1	23.258	23.4935	23.3592	23.3306	23.1626	23.3717	23.552	23.5677	23.5529	23.2365	23.2574	23.163	23.318	23.6212	23.2419	23.3144	23.5045	23.1626		0.852112	0.0665333	non-significant	0.0116648	0.0799295	0.338567	non-significant	0.49407	0.804246	0.0819333	non-significant	0.369503152276948	0.871198632613545	-0.108199999999997	non-significant	0.743983928385658		-0.0388666666666637	non-significant	0.182162	0.464344	0.163833	non-significant	0.843492	0.920173	-0.0234667	non-significant
Q9Y3L3	sp|Q9Y3L3|3BP1_HUMANSH3domain-bindingprotein1OS=HomosapiensGN=SH3BP1PE=1SV=3;tr|F8WEQ3|F8WEQ3_HUMANSH3domain-bindingprotein1OS=HomosapiensGN=SH3BP1PE=1SV=1	23.7065	24.0401	23.9329	23.7509	23.8836	23.9981	24.4013	24.3342	24.0681	23.829	23.8215	23.7544	23.9475	23.9428	23.8276	24.0653	23.834	23.9033		0.959429	-0.0282333	non-significant	0.00124866	0.0232933	0.466233	q-value < 0.05, -1 > FC < 1	0.894343	0.969877	0.0156333	non-significant	0.270747074472603	0.866794836062195	-0.132566666666666	non-significant	0.631576442018729		-0.0566666666666684	non-significant	0.0074172	0.0835267	0.3619	non-significant	0.913399	0.962658	-0.0128	non-significant
Q9HAV4	sp|Q9HAV4|XPO5_HUMANExportin-5OS=HomosapiensGN=XPO5PE=1SV=1;tr|H0Y3Q8|H0Y3Q8_HUMANExportin-5(Fragment)OS=HomosapiensGN=XPO5PE=1SV=1;tr|H0YA57|H0YA57_HUMANExportin-5(Fragment)OS=HomosapiensGN=XPO5PE=1SV=1;tr|E2QRM3|E2QRM3_HUMANExportin-5OS=HomosapiensGN=XPO5PE=1SV=1;tr|H0Y9I3|H0Y9I3_HUMANExportin-5(Fragment)OS=HomosapiensGN=XPO5PE=1SV=1;tr|H0Y3W3|H0Y3W3_HUMANExportin-5(Fragment)OS=HomosapiensGN=XP…	22.0931	23.4643	22.4253	22.5336	21.7136	22.3138	22.6399	22.3523	21.7528	22.5819	22.1067	22.1047	22.2669	22.2023	22.6872	22.1417	22.1346	22.6037		0.955022	0.0921333	non-significant	0.962152	0.979744	-0.0161	non-significant	0.177035	0.573783	0.4739	non-significant	0.932124831450924	0.984922839411584	-0.0288999999999966	non-significant	0.754393926312225		-0.106333333333335	non-significant	0.686958	0.859535	-0.137133	non-significant	0.422447	0.636636	0.275433	non-significant
P78347	sp|P78347|GTF2I_HUMANGeneraltranscriptionfactorII-IOS=HomosapiensGN=GTF2IPE=1SV=2;tr|C9J6M0|C9J6M0_HUMANGeneraltranscriptionfactorII-I(Fragment)OS=HomosapiensGN=GTF2IPE=1SV=1;tr|A0A087WW90|A0A087WW90_HUMANGeneraltranscriptionfactorII-Irepeatdomain-containingprotein2BOS=HomosapiensGN=GTF2IRD2BPE=3SV=1;tr|A0A0D9SF80|A0A0D9SF80_HUMANGeneraltranscriptionfactorII-Irepeatdomain-containingprotein2AOS=Ho…	23.536	23.7133	23.4073	23.8963	23.8313	23.9329	23.9635	24.0976	24.1166	23.8634	23.8494	24.1339	23.5945	23.853	23.2379	23.8603	23.7088	23.7957		0.516439	-0.226467	non-significant	0.4431	0.650387	0.110333	non-significant	0.0313187	0.292118	-0.334633	non-significant	0.269796365167948	0.866794836062195	0.160633333333333	non-significant	0.492292110911086		0.0985666666666702	non-significant	0.00317542	0.0501228	0.497433	non-significant	0.946214	0.976676	-0.0096	non-significant
P63241	sp|P63241|IF5A1_HUMANEukaryotictranslationinitiationfactor5A-1OS=HomosapiensGN=EIF5APE=1SV=2;tr|I3L397|I3L397_HUMANEukaryotictranslationinitiationfactor5A(Fragment)OS=HomosapiensGN=EIF5APE=1SV=8;tr|I3L504|I3L504_HUMANEukaryotictranslationinitiationfactor5A-1OS=HomosapiensGN=EIF5APE=1SV=1;sp|Q6IS14|IF5AL_HUMANEukaryotictranslationinitiationfactor5A-1-likeOS=HomosapiensGN=EIF5AL1PE=2SV=2;tr|F8WCJ1|…	25.3364	25.1058	25.694	25.605	25.6724	25.772	25.1484	25.8122	25.0767	25.7094	25.8161	25.6596	26.1424	26.1712	25.708	25.8493	25.9411	25.8707		0.834004	0.120167	non-significant	0.0646404	0.21012	-0.3826	non-significant	0.132843	0.527378	-0.3044	non-significant	0.419365305617339	0.882228683488574	-0.158666666666669	non-significant	0.303090423594609		-0.203899999999997	non-significant	0.00379542	0.0559627	-0.661433	non-significant	0.00534728	0.0537874	-0.628467	non-significant
P62495	sp|P62495|ERF1_HUMANEukaryoticpeptidechainreleasefactorsubunit1OS=HomosapiensGN=ETF1PE=1SV=3;tr|B7Z7P8|B7Z7P8_HUMANEukaryoticpeptidechainreleasefactorsubunit1OS=HomosapiensGN=ETF1PE=1SV=1;tr|I3L492|I3L492_HUMANEukaryoticpeptidechainreleasefactorsubunit1(Fragment)OS=HomosapiensGN=ETF1PE=1SV=1;tr|D6RCB3|D6RCB3_HUMANEukaryoticpeptidechainreleasefactorsubunit1OS=HomosapiensGN=ETF1PE=1SV=1;tr|D6RJE8|D…	25.1689	25.1466	25.0393	25.098	25.1627	25.2851	25.5987	25.6566	25.6907	25.2328	25.3695	25.1879	25.548	25.5288	25.2517	25.297	25.3919	25.2398		0.597259	0.133267	non-significant	0.00162823	0.0273863	0.385267	q-value < 0.05, -1 > FC < 1	0.529936	0.820701	-0.0636667	non-significant	0.647647798189063	0.932612829392251	-0.0461666666666645	non-significant	0.217621229924838		-0.127633333333332	non-significant	0.0562434	0.253479	0.205833	non-significant	0.0054786	0.0543096	-0.324567	non-significant
P37268	sp|P37268|FDFT_HUMANSqualenesynthaseOS=HomosapiensGN=FDFT1PE=1SV=1;tr|E9PNM1|E9PNM1_HUMANSqualenesynthaseOS=HomosapiensGN=FDFT1PE=1SV=1;tr|E9PJG4|E9PJG4_HUMANSqualenesynthase(Fragment)OS=HomosapiensGN=FDFT1PE=1SV=1;tr|E9PS69|E9PS69_HUMANSqualenesynthaseOS=HomosapiensGN=FDFT1PE=1SV=1	23.2585	23.6209	23.3279	23.7787	23.8154	23.857	23.7003	23.2797	23.8771	24.1153	23.7038	23.668	23.7013	23.6755	23.3476	23.9227	23.9537	23.9476		0.344902	-0.366533	non-significant	0.218815	0.432964	-0.21	non-significant	0.0235517	0.261565	-0.4146	non-significant	0.502337539496002	0.898560581520699	-0.112299999999998	non-significant	0.458617918672778		-0.124299999999998	non-significant	0.790167	0.913171	0.0442333	non-significant	0.308498	0.541662	-0.172367	non-significant
P26010	sp|P26010|ITB7_HUMANIntegrinbeta-7OS=HomosapiensGN=ITGB7PE=1SV=1;tr|F5H6T4|F5H6T4_HUMANIntegrinbetaOS=HomosapiensGN=ITGB7PE=1SV=1;tr|F8VNX4|F8VNX4_HUMANIntegrinbeta-7(Fragment)OS=HomosapiensGN=ITGB7PE=1SV=2;tr|F8W186|F8W186_HUMANIntegrinbeta-7(Fragment)OS=HomosapiensGN=ITGB7PE=1SV=9;tr|H3BRM2|H3BRM2_HUMANIntegrinbeta-7(Fragment)OS=HomosapiensGN=ITGB7PE=1SV=1	23.4994	23.9288	23.5763	23.6467	23.7024	23.7079	24.5467	23.9382	24.3121	23.3215	23.4996	23.4599	23.2236	23.1979	22.8973	23.9142	23.6586	23.7899		0.0189105	-0.6813	q-value < 0.05, -1 > FC < 1	9.20746e-05	0.00737853	0.838667	q-value < 0.05, -1 > FC < 1	0.911514	0.972496	-0.0175	non-significant	0.03528722686373	0.81857433364856	-0.360566666666667	non-significant	0.520679871971824		-0.101900000000001	non-significant	3.02116e-06	0.000293422	1.1594	upregulated	0.00274067	0.0379991	0.5619	q-value < 0.05, -1 > FC < 1
P07686	sp|P07686|HEXB_HUMANBeta-hexosaminidasesubunitbetaOS=HomosapiensGN=HEXBPE=1SV=3;tr|Q5URX0|Q5URX0_HUMANBeta-hexosaminidasesubunitbetaOS=HomosapiensGN=HEL-S-111PE=1SV=1;tr|H0Y9B6|H0Y9B6_HUMANBeta-hexosaminidasesubunitbeta(Fragment)OS=HomosapiensGN=HEXBPE=1SV=1;tr|H0YA83|H0YA83_HUMANBeta-hexosaminidasesubunitbeta(Fragment)OS=HomosapiensGN=HEXBPE=1SV=1	22.9578	23.0162	23.3656	22.8498	22.8372	22.8357	22.8691	23.1315	22.8503	22.9783	23.3236	22.8694	22.321	22.8177	22.4956	23.0641	22.8591	22.5869		0.483085	-0.291933	non-significant	0.53511	0.72144	-0.1068	non-significant	0.127357	0.520748	0.2723	non-significant	0.210616643297721	0.836253881160086	0.220400000000001	non-significant	0.980401556471244		0.00419999999999732	non-significant	0.0301107	0.187447	0.405533	non-significant	0.00448426	0.0490485	0.568433	q-value < 0.05, -1 > FC < 1
O43447	sp|O43447|PPIH_HUMANPeptidyl-prolylcis-transisomeraseHOS=HomosapiensGN=PPIHPE=1SV=1;tr|C9JQD4|C9JQD4_HUMANPeptidyl-prolylcis-transisomerase(Fragment)OS=HomosapiensGN=PPIHPE=1SV=1;tr|H0YEL5|H0YEL5_HUMANPeptidyl-prolylcis-transisomerase(Fragment)OS=HomosapiensGN=PPIHPE=1SV=1;tr|A6NM32|A6NM32_HUMANPeptidyl-prolylcis-transisomeraseHOS=HomosapiensGN=PPIHPE=1SV=1;tr|C9JAN8|C9JAN8_HUMANPeptidyl-prolylci…	24.3039	24.191	24.6047	24.6993	24.6419	24.7924	24.5265	25.2328	24.8209	24.582	24.5982	24.5968	24.8743	24.373	24.6247	24.9961	25.0363	24.699		#N/A	#N/A	#N/A	#N/A	#N/A	#N/A	#N/A	#N/A	#N/A	#N/A	#N/A	#N/A	#N/A	#N/A	#N/A	#N/A		#N/A	#N/A	#N/A	#N/A	#N/A	#N/A	#N/A	#N/A	#N/A	#N/A
E7EVA0	tr|E7EVA0|E7EVA0_HUMANMicrotubule-associatedproteinOS=HomosapiensGN=MAP4PE=1SV=1;sp|P27816|MAP4_HUMANMicrotubule-associatedprotein4OS=HomosapiensGN=MAP4PE=1SV=3;tr|H7C4C5|H7C4C5_HUMANMicrotubule-associatedprotein(Fragment)OS=HomosapiensGN=MAP4PE=1SV=1;tr|H0Y2V1|H0Y2V1_HUMANMicrotubule-associatedprotein(Fragment)OS=HomosapiensGN=MAP4PE=1SV=1;tr|B5MEG9|B5MEG9_HUMANMicrotubule-associatedprotein4(Fra…	24.1883	23.937	23.6595	23.6384	23.9807	23.921	23.9618	23.9836	24.4746	23.5829	23.8304	24.2542	24.0609	24.1797	23.8764	24.1053	23.4218	23.7564		#N/A	#N/A	#N/A	#N/A	#N/A	#N/A	#N/A	#N/A	#N/A	#N/A	#N/A	#N/A	#N/A	#N/A	#N/A	#N/A		#N/A	#N/A	#N/A	#N/A	#N/A	#N/A	#N/A	#N/A	#N/A	#N/A
P59998	sp|P59998|ARPC4_HUMANActin-relatedprotein2/3complexsubunit4OS=HomosapiensGN=ARPC4PE=1SV=3;tr|F8WCF6|F8WCF6_HUMANActin-relatedprotein2/3complexsubunit4OS=HomosapiensGN=ARPC4-TTLL3PE=3SV=1;tr|F8WDD7|F8WDD7_HUMANActin-relatedprotein2/3complexsubunit4OS=HomosapiensGN=ARPC4PE=4SV=1;tr|A0A0A6YYG9|A0A0A6YYG9_HUMANProteinARPC4-TTLL3OS=HomosapiensGN=ARPC4-TTLL3PE=4SV=1;tr|H7C0A3|H7C0A3_HUMANARPC4-TTLL3rea…	27.6534	27.7843	27.6251	27.7505	27.8205	27.8042	28.0683	28.3142	28.1332	27.7502	27.9839	27.6619	27.8178	28.0397	27.7744	27.9424	27.916	27.4623		0.816225	0.103733	non-significant	0.0150852	0.0919015	0.373233	non-significant	0.452343	0.781254	-0.104133	non-significant	0.854843786981897	0.98128709985937	0.0250999999999983	non-significant	0.894630680118876		0.0181666666666658	non-significant	0.0463045	0.228406	0.2946	non-significant	0.180938	0.403642	-0.1897	non-significant
P62249	sp|P62249|RS16_HUMAN40SribosomalproteinS16OS=HomosapiensGN=RPS16PE=1SV=2;tr|M0R210|M0R210_HUMAN40SribosomalproteinS16OS=HomosapiensGN=RPS16PE=1SV=1;tr|M0R3H0|M0R3H0_HUMAN40SribosomalproteinS16OS=HomosapiensGN=RPS16PE=1SV=1;tr|A0A087WZ27|A0A087WZ27_HUMANZincfingerprotein90OS=HomosapiensGN=ZNF90PE=4SV=2;tr|M0R1M5|M0R1M5_HUMAN40SribosomalproteinS16(Fragment)OS=HomosapiensGN=RPS16PE=1SV=1;tr|Q6IPX4|Q…	27.8105	26.5119	26.5652	27.0477	27.046	27.0904	27.306	27.01	27.1551	27.1711	27.1877	28.0368	26.984	26.4514	26.6881	27.0281	27.2197	27.3849		0.508622	-0.503067	non-significant	0.325854	0.546808	-0.308167	non-significant	0.748807	0.918589	-0.0988333	non-significant	0.41488095549671	0.882228683488574	0.254300000000001	non-significant	0.628882870192407		-0.149533333333331	non-significant	0.159978	0.44242	0.4492	non-significant	0.414165	0.630669	0.2547	non-significant
P10515	sp|P10515|ODP2_HUMANDihydrolipoyllysine-residueacetyltransferasecomponentofpyruvatedehydrogenasecomplex,mitochondrialOS=HomosapiensGN=DLATPE=1SV=3;tr|H0YDD4|H0YDD4_HUMANAcetyltransferasecomponentofpyruvatedehydrogenasecomplex(Fragment)OS=HomosapiensGN=DLATPE=1SV=1;tr|E9PEJ4|E9PEJ4_HUMANAcetyltransferasecomponentofpyruvatedehydrogenasecomplexOS=HomosapiensGN=DLATPE=1SV=1	23.6104	23.8547	23.789	23.9721	24.1667	24.3716	24.2891	24.2125	24.4276	23.6842	24.1945	23.9558	24.2024	24.4504	24.1248	24.2079	24.3728	24.1291		0.971117	0.0226	non-significant	0.0252367	0.120152	0.3649	non-significant	0.0122589	0.20929	-0.418767	non-significant	0.0649082898935395	0.81857433364856	-0.291766666666664	non-significant	0.654991531079461		-0.0664666666666669	non-significant	0.733666	0.882273	0.0505333	non-significant	0.00365053	0.0430511	-0.507833	q-value < 0.05, -1 > FC < 1
Q16836	sp|Q16836|HCDH_HUMANHydroxyacyl-coenzymeAdehydrogenase,mitochondrialOS=HomosapiensGN=HADHPE=1SV=3;tr|A0A0A0MSE2|A0A0A0MSE2_HUMANHydroxyacyl-coenzymeAdehydrogenase,mitochondrialOS=HomosapiensGN=HADHPE=1SV=1;tr|E9PF18|E9PF18_HUMANHydroxyacyl-coenzymeAdehydrogenase,mitochondrialOS=HomosapiensGN=HADHPE=1SV=1	24.5695	25.4535	25.097	25.1488	25.1711	25.1529	25.4283	25.2931	25.3183	25.0575	25.0112	24.7894	25.1032	25.0089	24.876	25.0679	25.4515	25.2715		0.54088	-0.2676	non-significant	0.040529	0.162116	0.393867	non-significant	0.511155	0.81058	-0.1176	non-significant	0.0964416198598542	0.81857433364856	-0.310933333333328	non-significant	0.552983305242423		-0.106033333333333	non-significant	0.0642527	0.269625	0.350533	non-significant	0.804643	0.899307	0.0439667	non-significant
A0A0A0MRV0	tr|A0A0A0MRV0|A0A0A0MRV0_HUMANRibosome-bindingprotein1OS=HomosapiensGN=RRBP1PE=1SV=1;sp|Q9P2E9|RRBP1_HUMANRibosome-bindingprotein1OS=HomosapiensGN=RRBP1PE=1SV=4;tr|F8W7S5|F8W7S5_HUMANRibosome-bindingprotein1OS=HomosapiensGN=RRBP1PE=1SV=1;tr|A0A087WVV2|A0A087WVV2_HUMANRibosome-bindingprotein1OS=HomosapiensGN=RRBP1PE=1SV=1;tr|A0A087WU26|A0A087WU26_HUMANRibosome-bindingprotein1OS=HomosapiensGN=RRBP1…	23.232	23.1853	22.8584	23.0158	22.8553	22.948	23.5575	23.0818	23.4098	23.0532	22.919	23.1357	23.4211	23.3294	23.264	22.7508	22.4432	22.9414		#N/A	#N/A	#N/A	#N/A	#N/A	#N/A	#N/A	#N/A	#N/A	#N/A	#N/A	#N/A	#N/A	#N/A	#N/A	#N/A		#N/A	#N/A	#N/A	#N/A	#N/A	#N/A	#N/A	#N/A	#N/A	#N/A
D6R938	tr|D6R938|D6R938_HUMANCalcium/calmodulin-dependentproteinkinase(CaMkinase)IIdelta,isoformCRA_eOS=HomosapiensGN=CAMK2DPE=1SV=1;sp|Q13557|KCC2D_HUMANCalcium/calmodulin-dependentproteinkinasetypeIIsubunitdeltaOS=HomosapiensGN=CAMK2DPE=1SV=3;tr|E9PBG7|E9PBG7_HUMANCalcium/calmodulin-dependentproteinkinasetypeIIsubunitdeltaOS=HomosapiensGN=CAMK2DPE=1SV=1;tr|E9PF82|E9PF82_HUMANCalcium/calmodulin-depende…	25.4883	25.2617	25.1679	25.537	25.2694	25.5031	25.115	25.1476	25.2099	25.1916	25.5108	25.3738	25.3343	25.3589	25.1528	25.4653	25.3863	25.3267	D6RHX9_HUMANCalcium/calmodulin-dependentproteinkinasetypeIIsubunitalpha(Fragment)OS=HomosapiensGN=CAMK2APE=4SV=1;tr	#N/A	#N/A	#N/A	#N/A	#N/A	#N/A	#N/A	#N/A	#N/A	#N/A	#N/A	#N/A	#N/A	#N/A	#N/A	#N/A		#N/A	#N/A	#N/A	#N/A	#N/A	#N/A	#N/A	#N/A	#N/A	#N/A
E7ES33	tr|E7ES33|E7ES33_HUMANSeptin-7OS=HomosapiensGN=SEPT7PE=1SV=3;tr|E7EPK1|E7EPK1_HUMANSeptin-7OS=HomosapiensGN=SEPT7PE=1SV=2;sp|Q16181|SEPT7_HUMANSeptin-7OS=HomosapiensGN=SEPT7PE=1SV=2;tr|G3V1Q4|G3V1Q4_HUMANSeptin-7OS=HomosapiensGN=SEPT7PE=1SV=2;tr|A0A0U1RRE1|A0A0U1RRE1_HUMANSeptin-7(Fragment)OS=HomosapiensGN=SEPT7PE=1SV=1;tr|A0A0U1RRH9|A0A0U1RRH9_HUMANSeptin-7(Fragment)OS=HomosapiensGN=SEPT7PE=1SV=…	24.1092	24.1166	24.2833	24.3259	24.3498	24.2802	24.4519	24.3155	24.2	24.1841	24.6246	24.3549	24.3429	24.5312	24.385	24.2847	24.2803	24.6088		#N/A	#N/A	#N/A	#N/A	#N/A	#N/A	#N/A	#N/A	#N/A	#N/A	#N/A	#N/A	#N/A	#N/A	#N/A	#N/A		#N/A	#N/A	#N/A	#N/A	#N/A	#N/A	#N/A	#N/A	#N/A	#N/A
A0A087WXM6	tr|A0A087WXM6|A0A087WXM6_HUMAN60SribosomalproteinL17(Fragment)OS=HomosapiensGN=RPL17PE=3SV=1;tr|J3QQT2|J3QQT2_HUMAN60SribosomalproteinL17(Fragment)OS=HomosapiensGN=RPL17PE=3SV=1;tr|J3KRX5|J3KRX5_HUMAN60SribosomalproteinL17(Fragment)OS=HomosapiensGN=RPL17PE=3SV=1;sp|P18621|RL17_HUMAN60SribosomalproteinL17OS=HomosapiensGN=RPL17PE=1SV=3;tr|A0A0A6YYL6|A0A0A6YYL6_HUMANProteinRPL17-C18orf32OS=Homosapie…	26.4269	24.3645	24.461	24.4651	24.4094	24.3195	25.345	24.5542	24.6116	24.6447	25.1224	26.601	24.5306	24.1383	24.4136	24.4916	25.5593	25.2847	J3KSJ0_HUMAN60SribosomalproteinL17(Fragment)OS=HomosapiensGN=RPL17PE=3SV=1	#N/A	#N/A	#N/A	#N/A	#N/A	#N/A	#N/A	#N/A	#N/A	#N/A	#N/A	#N/A	#N/A	#N/A	#N/A	#N/A		#N/A	#N/A	#N/A	#N/A	#N/A	#N/A	#N/A	#N/A	#N/A	#N/A
G3V2E7	tr|G3V2E7|G3V2E7_HUMANKinesinlightchain1OS=HomosapiensGN=KLC1PE=1SV=1;sp|Q07866|KLC1_HUMANKinesinlightchain1OS=HomosapiensGN=KLC1PE=1SV=2;tr|F8W6L3|F8W6L3_HUMANKinesinlightchain1OS=HomosapiensGN=KLC1PE=1SV=1;tr|G3V3H3|G3V3H3_HUMANKinesinlightchain1OS=HomosapiensGN=KLC1PE=1SV=1;tr|G3V5R9|G3V5R9_HUMANKinesinlightchain1OS=HomosapiensGN=KLC1PE=1SV=1;tr|E7EVH7|E7EVH7_HUMANUncharacterizedproteinOS=Homo…	23.1054	23.4174	23.6785	23.1308	23.1949	23.5213	23.723	23.1716	23.94	22.9486	23.5391	23.4151	23.8849	23.6903	23.5086	23.337	23.7871	23.573	H0YJT3_HUMANKinesinlightchain1(Fragment)OS=HomosapiensGN=KLC1PE=4SV=1;tr	#N/A	#N/A	#N/A	#N/A	#N/A	#N/A	#N/A	#N/A	#N/A	#N/A	#N/A	#N/A	#N/A	#N/A	#N/A	#N/A		#N/A	#N/A	#N/A	#N/A	#N/A	#N/A	#N/A	#N/A	#N/A	#N/A
D6R9P3	tr|D6R9P3|D6R9P3_HUMANHeterogeneousnuclearribonucleoproteinA/BOS=HomosapiensGN=HNRNPABPE=1SV=1;tr|D6RD18|D6RD18_HUMANHeterogeneousnuclearribonucleoproteinA/BOS=HomosapiensGN=HNRNPABPE=1SV=1;tr|D6RBZ0|D6RBZ0_HUMANHeterogeneousnuclearribonucleoproteinA/BOS=HomosapiensGN=HNRNPABPE=1SV=1;sp|Q99729|ROAA_HUMANHeterogeneousnuclearribonucleoproteinA/BOS=HomosapiensGN=HNRNPABPE=1SV=2	24.8086	24.593	24.9315	24.8052	24.9116	24.9788	24.6394	25.1582	25.2201	24.7919	24.2823	25.1093	25.1377	25.1959	25.0596	24.7858	25.0528	24.6856		#N/A	#N/A	#N/A	#N/A	#N/A	#N/A	#N/A	#N/A	#N/A	#N/A	#N/A	#N/A	#N/A	#N/A	#N/A	#N/A		#N/A	#N/A	#N/A	#N/A	#N/A	#N/A	#N/A	#N/A	#N/A	#N/A
F5H6I7	tr|F5H6I7|F5H6I7_HUMANAtlastin-3OS=HomosapiensGN=ATL3PE=1SV=1;sp|Q6DD88|ATLA3_HUMANAtlastin-3OS=HomosapiensGN=ATL3PE=1SV=1;tr|F5GWF8|F5GWF8_HUMANAtlastin-3(Fragment)OS=HomosapiensGN=ATL3PE=1SV=1	23.8847	23.3411	23.8657	23.0975	23.2334	23.3189	23.4343	23.2947	22.7281	23.7238	23.4946	23.2072	23.6733	23.6667	23.7613	23.3582	23.3195	23.1887		#N/A	#N/A	#N/A	#N/A	#N/A	#N/A	#N/A	#N/A	#N/A	#N/A	#N/A	#N/A	#N/A	#N/A	#N/A	#N/A		#N/A	#N/A	#N/A	#N/A	#N/A	#N/A	#N/A	#N/A	#N/A	#N/A
Q3LIE7	tr|Q3LIE7|Q3LIE7_HUMANDelta(24)-sterolreductaseOS=HomosapiensGN=Nbla03646PE=1SV=1;sp|Q15392|DHC24_HUMANDelta(24)-sterolreductaseOS=HomosapiensGN=DHCR24PE=1SV=2;tr|H7C4B7|H7C4B7_HUMANDelta(24)-sterolreductase(Fragment)OS=HomosapiensGN=DHCR24PE=1SV=1	23.6087	23.1933	23.2415	20.0652	23.5385	23.884	23.488	23.4094	23.8173	23.6579	23.6587	23.512	24.1013	23.9666	23.5722	23.6983	24.123	23.8257		0.99953	-0.0023	non-significant	0.955873	0.976764	-0.0379667	non-significant	0.226951	0.617643	0.851933	non-significant	0.691776752982938	0.948880947273389	-0.2728	non-significant	0.0589247478372591		-1.38643333333333	non-significant	0.654214	0.842812	-0.308467	non-significant	0.442945	0.657497	-0.5322	non-significant
P09429	sp|P09429|HMGB1_HUMANHighmobilitygroupproteinB1OS=HomosapiensGN=HMGB1PE=1SV=3;tr|Q5T7C4|Q5T7C4_HUMANHighmobilitygroupproteinB1OS=HomosapiensGN=HMGB1PE=1SV=1;sp|B2RPK0|HGB1A_HUMANPutativehighmobilitygroupproteinB1-like1OS=HomosapiensGN=HMGB1P1PE=5SV=1;sp|P23497|SP100_HUMANNuclearautoantigenSp-100OS=HomosapiensGN=SP100PE=1SV=3	26.5133	26.2122	26.0503	26.1205	26.5832	26.196	26.4379	26.3661	26.5006	25.9125	25.9656	26.9605	26.1927	26.1741	26.2027	26.2383	25.9767	26.2395		0.969273	0.0383333	non-significant	0.504801	0.698039	0.155333	non-significant	0.858177	0.955987	-0.0413	non-significant	0.581509335551941	0.912974106008097	0.128033333333335	non-significant	0.523708953417006		0.148400000000002	non-significant	0.298499	0.586071	0.245033	non-significant	0.766294	0.877474	0.0687667	non-significant
M0QXS5	tr|M0QXS5|M0QXS5_HUMANHeterogeneousnuclearribonucleoproteinL(Fragment)OS=HomosapiensGN=HNRNPLPE=1SV=1;sp|P14866|HNRPL_HUMANHeterogeneousnuclearribonucleoproteinLOS=HomosapiensGN=HNRNPLPE=1SV=2;tr|M0R1W6|M0R1W6_HUMANHeterogeneousnuclearribonucleoproteinL(Fragment)OS=HomosapiensGN=HNRNPLPE=1SV=1;tr|M0R076|M0R076_HUMANUncharacterizedprotein(Fragment)OS=HomosapiensPE=1SV=1;tr|B4DVF8|B4DVF8_HUMANHeter…	26.0076	26.0229	26.1038	25.7648	25.8809	25.8957	25.2251	26.0952	26.3779	25.0384	24.7673	25.7154	26.1291	26.1394	25.9866	25.8074	26.0807	24.8033		#N/A	#N/A	#N/A	#N/A	#N/A	#N/A	#N/A	#N/A	#N/A	#N/A	#N/A	#N/A	#N/A	#N/A	#N/A	#N/A		#N/A	#N/A	#N/A	#N/A	#N/A	#N/A	#N/A	#N/A	#N/A	#N/A
G3V1C3	tr|G3V1C3|G3V1C3_HUMANApoptosisinhibitor5OS=HomosapiensGN=API5PE=1SV=1;sp|Q9BZZ5|API5_HUMANApoptosisinhibitor5OS=HomosapiensGN=API5PE=1SV=3;tr|H0YER7|H0YER7_HUMANApoptosisinhibitor5(Fragment)OS=HomosapiensGN=API5PE=1SV=1;tr|E9PQK6|E9PQK6_HUMANApoptosisinhibitor5OS=HomosapiensGN=API5PE=1SV=1	23.6562	23.7232	23.8027	23.2674	23.2346	23.1427	23.842	23.1519	23.9265	23.4188	23.1012	23.503	23.5249	23.5429	23.3518	23.2521	23.317	23.4852		#N/A	#N/A	#N/A	#N/A	#N/A	#N/A	#N/A	#N/A	#N/A	#N/A	#N/A	#N/A	#N/A	#N/A	#N/A	#N/A		#N/A	#N/A	#N/A	#N/A	#N/A	#N/A	#N/A	#N/A	#N/A	#N/A
P13798	sp|P13798|ACPH_HUMANAcylamino-acid-releasingenzymeOS=HomosapiensGN=APEHPE=1SV=4;tr|C9JIF9|C9JIF9_HUMANAcylamino-acid-releasingenzymeOS=HomosapiensGN=APEHPE=1SV=1;tr|H7C393|H7C393_HUMANAcylamino-acid-releasingenzyme(Fragment)OS=HomosapiensGN=APEHPE=1SV=1;tr|C9JLK2|C9JLK2_HUMANAcylamino-acid-releasingenzyme(Fragment)OS=HomosapiensGN=APEHPE=1SV=1;tr|H7C1U0|H7C1U0_HUMANAcylamino-acid-releasingenzyme(…	23.5483	24.3859	23.6176	24.0857	23.9776	24.105	24.3382	24.5447	24.2782	24.0195	24.1116	23.8835	24.0387	24.1162	23.7526	24.1514	24.3546	24.0113		0.688526	-0.203267	non-significant	0.060115	0.20169	0.382167	non-significant	0.289843	0.680501	-0.2055	non-significant	0.384841303481673	0.872049262933003	-0.167566666666666	non-significant	0.543405495302736		-0.116333333333333	non-significant	0.0421538	0.216853	0.417867	non-significant	0.535801	0.721907	-0.118567	non-significant
P46779	sp|P46779|RL28_HUMAN60SribosomalproteinL28OS=HomosapiensGN=RPL28PE=1SV=3;tr|H0YKD8|H0YKD8_HUMAN60SribosomalproteinL28OS=HomosapiensGN=RPL28PE=1SV=1;tr|H0YMF4|H0YMF4_HUMAN60SribosomalproteinL28OS=HomosapiensGN=RPL28PE=1SV=1;tr|H0YLP6|H0YLP6_HUMAN60SribosomalproteinL28OS=HomosapiensGN=RPL28PE=1SV=1	26.2127	24.5273	24.4333	24.7346	24.8961	24.9394	25.7146	24.8745	25.1259	24.4746	25.0219	26.5026	25.1734	24.0936	24.2217	24.7619	25.7441	25.3764		0.54514	-0.7979	non-significant	0.861026	0.921181	-0.0947	non-significant	0.710662	0.898939	0.201067	non-significant	0.94264418695497	0.986110531612399	0.0389000000000017	non-significant	0.423966198577362		-0.437433333333331	non-significant	0.184156	0.467105	0.7421	non-significant	0.308315	0.541662	0.561533	non-significant
Q13347	sp|Q13347|EIF3I_HUMANEukaryotictranslationinitiationfactor3subunitIOS=HomosapiensGN=EIF3IPE=1SV=1;tr|Q5TFK1|Q5TFK1_HUMANEukaryotictranslationinitiationfactor3subunitI(Fragment)OS=HomosapiensGN=EIF3IPE=1SV=1	24.3186	24.4427	24.4065	24.2795	24.3968	24.4583	24.2755	24.5571	24.3468	24.2793	24.3283	24.0384	24.6807	24.5889	24.4227	24.6273	24.3656	24.2433		0.618775	0.152033	non-significant	0.169481	0.368406	0.1778	non-significant	0.929416	0.975934	0.0110667	non-significant	0.131307142117999	0.81857433364856	-0.196733333333338	non-significant	0.786586595991123		-0.0338666666666718	non-significant	0.185365	0.467859	-0.170967	non-significant	0.176233	0.39915	-0.174833	non-significant
Q8TCS8	sp|Q8TCS8|PNPT1_HUMANPolyribonucleotidenucleotidyltransferase1,mitochondrialOS=HomosapiensGN=PNPT1PE=1SV=2;tr|H7C3C5|H7C3C5_HUMANPolyribonucleotidenucleotidyltransferase1,mitochondrial(Fragment)OS=HomosapiensGN=PNPT1PE=1SV=1;tr|H7BXF6|H7BXF6_HUMANPolyribonucleotidenucleotidyltransferase1,mitochondrialOS=HomosapiensGN=PNPT1PE=1SV=1;tr|F8WBI3|F8WBI3_HUMANPolyribonucleotidenucleotidyltransferase1,mi…	22.9831	22.7835	23.084	23.0599	22.9646	23.1816	23.7048	23.5167	23.694	23.4065	23.0139	23.0591	23.9308	23.8201	23.7986	23.3817	22.9044	22.9117		0.00411307	0.7839	q-value < 0.05, -1 > FC < 1	0.00503676	0.0482964	0.478667	q-value < 0.05, -1 > FC < 1	0.424127	0.766618	-0.1185	non-significant	0.524693140941519	0.907051664037066	0.093900000000005	non-significant	0.984933518779445		0.00276666666666969	non-significant	0.164198	0.442968	-0.211333	non-significant	2.192e-05	0.00160642	-0.899633	q-value < 0.05, -1 > FC < 1
O15031	sp|O15031|PLXB2_HUMANPlexin-B2OS=HomosapiensGN=PLXNB2PE=1SV=3;tr|A6QRG9|A6QRG9_HUMANPlexin-B2(Fragment)OS=HomosapiensGN=PLXNB2PE=1SV=1;tr|E2PU09|E2PU09_HUMANPlexin-B2(Fragment)OS=HomosapiensGN=PLXNB2PE=1SV=1;tr|A6QRH1|A6QRH1_HUMANPlexin-B2(Fragment)OS=HomosapiensGN=PLXNB2PE=1SV=8;tr|A0A087WU36|A0A087WU36_HUMANPlexin-B2OS=HomosapiensGN=PLXNB2PE=1SV=1	22.4295	23.0652	22.3201	22.2544	22.1418	22.5808	22.946	22.7592	23.2744	22.9433	22.8119	22.587	22.6186	22.4278	22.6051	22.4914	22.1418	22.6525		#N/A	#N/A	#N/A	#N/A	#N/A	#N/A	#N/A	#N/A	#N/A	#N/A	#N/A	#N/A	#N/A	#N/A	#N/A	#N/A		#N/A	#N/A	#N/A	#N/A	#N/A	#N/A	#N/A	#N/A	#N/A	#N/A
Q9Y5B9	sp|Q9Y5B9|SP16H_HUMANFACTcomplexsubunitSPT16OS=HomosapiensGN=SUPT16HPE=1SV=1;tr|G3V5A4|G3V5A4_HUMANFACTcomplexsubunitSPT16OS=HomosapiensGN=SUPT16HPE=1SV=1;tr|G3V401|G3V401_HUMANFACTcomplexsubunitSPT16OS=HomosapiensGN=SUPT16HPE=1SV=1;tr|G3V2X0|G3V2X0_HUMANFACTcomplexsubunitSPT16OS=HomosapiensGN=SUPT16HPE=1SV=1	24.1991	23.2524	22.6184	22.8084	23.3562	23.3881	24.02	23.1269	23.6471	23.2345	23.4987	23.8114	22.3184	22.4715	22.1497	22.3991	23.5758	23.4578		0.36552	-0.831033	non-significant	0.830442	0.904494	0.0831333	non-significant	0.657888	0.874344	0.1724	non-significant	0.347273894975232	0.871046714884193	0.37063333333333	non-significant	0.917884308952341		0.0399999999999991	non-significant	0.00459945	0.0625037	1.2848	non-significant	0.0160808	0.102478	1.04343	non-significant
Q9UH99	sp|Q9UH99|SUN2_HUMANSUNdomain-containingprotein2OS=HomosapiensGN=SUN2PE=1SV=3;tr|H0Y686|H0Y686_HUMANSUNdomain-containingprotein2(Fragment)OS=HomosapiensGN=SUN2PE=1SV=1;tr|B0QY60|B0QY60_HUMANSUNdomain-containingprotein2(Fragment)OS=HomosapiensGN=SUN2PE=1SV=1;tr|B0QY63|B0QY63_HUMANSUNdomain-containingprotein2(Fragment)OS=HomosapiensGN=SUN2PE=1SV=1;tr|B0QY64|B0QY64_HUMANSUNdomain-containingprotein2(…	22.4723	22.4202	22.4046	23.3065	23.1191	23.1594	22.6862	21.8524	22.0589	23.4004	23.1606	23.3923	21.5064	22.0213	22.4263	23.188	23.0785	23.3999		0.00318743	-1.23747	downregulated	0.000164556	0.00993141	-1.1186	downregulated	0.0037219	0.14991	-0.762633	non-significant	0.669340167484235	0.939434014052622	0.0956333333333319	non-significant	0.903261619370373		-0.0271333333333317	non-significant	0.344538	0.634588	0.2145	non-significant	0.0605657	0.229526	0.4477	non-significant
O00629	sp|O00629|IMA3_HUMANImportinsubunitalpha-3OS=HomosapiensGN=KPNA4PE=1SV=1;tr|H7C4F6|H7C4F6_HUMANImportinsubunitalpha-3(Fragment)OS=HomosapiensGN=KPNA4PE=1SV=1	24.0282	24.398	23.7724	23.7501	23.7918	23.8284	24.0615	23.704	24.1388	23.553	23.8886	23.78	23.7423	23.8818	23.7846	23.7731	23.962	23.5303		#N/A	#N/A	#N/A	#N/A	#N/A	#N/A	#N/A	#N/A	#N/A	#N/A	#N/A	#N/A	#N/A	#N/A	#N/A	#N/A		#N/A	#N/A	#N/A	#N/A	#N/A	#N/A	#N/A	#N/A	#N/A	#N/A
Q9Y3F4	sp|Q9Y3F4|STRAP_HUMANSerine-threoninekinasereceptor-associatedproteinOS=HomosapiensGN=STRAPPE=1SV=1;tr|H0YH33|H0YH33_HUMANSerine-threoninekinasereceptor-associatedprotein(Fragment)OS=HomosapiensGN=STRAPPE=1SV=1	23.6391	23.5379	23.5826	23.5853	23.6516	23.6967	24.0284	23.9449	23.8825	23.5094	23.6606	23.498	24.0738	23.7407	23.79	23.6624	23.8791	23.6982		0.640805	0.1216	non-significant	0.00169125	0.028215	0.395933	q-value < 0.05, -1 > FC < 1	0.578955	0.843338	-0.058	non-significant	0.0831477136412618	0.81857433364856	-0.190566666666673	non-significant	0.334591740711348		-0.102033333333338	non-significant	0.425701	0.703958	0.0837667	non-significant	0.0154521	0.100341	-0.281633	non-significant
P00390	sp|P00390|GSHR_HUMANGlutathionereductase,mitochondrialOS=HomosapiensGN=GSRPE=1SV=2;tr|E5RI06|E5RI06_HUMANGlutathionereductase,mitochondrial(Fragment)OS=HomosapiensGN=GSRPE=1SV=8;tr|H0YC68|H0YC68_HUMANGlutathionereductase,mitochondrial(Fragment)OS=HomosapiensGN=GSRPE=1SV=1	24.8561	24.8147	24.6556	25.0681	24.7131	24.9566	25.1991	25.3813	25.477	25.0452	24.9741	25.0749	24.7737	25.122	25.1284	25.0059	25.0378	24.8093		0.890259	0.0570333	non-significant	0.023751	0.116842	0.321067	non-significant	0.296745	0.681667	-0.137133	non-significant	0.535342939358678	0.910813432116595	0.0804000000000009	non-significant	0.76594076548877		-0.0383999999999958	non-significant	0.0165821	0.130871	0.344433	non-significant	0.0874314	0.278298	-0.232567	non-significant
P52597	sp|P52597|HNRPF_HUMANHeterogeneousnuclearribonucleoproteinFOS=HomosapiensGN=HNRNPFPE=1SV=3;tr|A0A1B0GW42|A0A1B0GW42_HUMANHeterogeneousnuclearribonucleoproteinF(Fragment)OS=HomosapiensGN=HNRNPFPE=1SV=1	24.2367	24.364	24.302	24.2293	24.4262	23.9489	24.2233	24.3034	24.0515	23.7071	23.8683	24.1962	24.4174	24.2726	24.0517	24.3617	24.5576	24.3373		0.657757	-0.171633	non-significant	0.0934074	0.260351	0.268867	non-significant	0.516242	0.813861	0.0994333	non-significant	0.00514165399881421	0.811590308120519	-0.494999999999997	non-significant	0.167504836971882		-0.217399999999998	non-significant	0.720531	0.880078	-0.0545	non-significant	0.72461	0.849172	0.0536667	non-significant
Q9Y2X3	sp|Q9Y2X3|NOP58_HUMANNucleolarprotein58OS=HomosapiensGN=NOP58PE=1SV=1;tr|H7BZ72|H7BZ72_HUMANNucleolarprotein58(Fragment)OS=HomosapiensGN=NOP58PE=1SV=1	24.0207	22.9364	23.4923	22.9127	22.5004	23.0243	22.1433	23.4692	23.7232	22.2338	21.9398	24.0002	23.4044	22.5019	23.0696	22.9751	22.7535	21.9528		0.801574	0.4315	non-significant	0.47296	0.672594	0.3873	non-significant	0.222367	0.611568	0.670667	non-significant	0.759199084639711	0.969071864108365	0.164133333333329	non-significant	0.638693006182443		0.252000000000002	non-significant	0.822627	0.92671	0.119933	non-significant	0.365473	0.586358	0.491167	non-significant
O00303	sp|O00303|EIF3F_HUMANEukaryotictranslationinitiationfactor3subunitFOS=HomosapiensGN=EIF3FPE=1SV=1;tr|H0YDT6|H0YDT6_HUMANEukaryotictranslationinitiationfactor3subunitF(Fragment)OS=HomosapiensGN=EIF3FPE=1SV=1;tr|E9PQV8|E9PQV8_HUMANEukaryotictranslationinitiationfactor3subunitFOS=HomosapiensGN=EIF3FPE=1SV=1;tr|A0A0D9SEZ9|A0A0D9SEZ9_HUMANEukaryotictranslationinitiationfactor3subunitFOS=HomosapiensGN=…	24.5527	24.8657	24.7489	24.6477	24.5547	24.6993	25.1225	25.2169	25.173	24.6242	24.663	24.3482	24.8483	24.9586	24.6581	24.6069	24.9889	24.5001		#N/A	#N/A	#N/A	#N/A	#N/A	#N/A	#N/A	#N/A	#N/A	#N/A	#N/A	#N/A	#N/A	#N/A	#N/A	#N/A		#N/A	#N/A	#N/A	#N/A	#N/A	#N/A	#N/A	#N/A	#N/A	#N/A
P10155	sp|P10155|RO60_HUMAN60kDaSS-A/RoribonucleoproteinOS=HomosapiensGN=TROVE2PE=1SV=2;tr|G5E9R9|G5E9R9_HUMAN60kDaSS-A/RoribonucleoproteinOS=HomosapiensGN=TROVE2PE=1SV=1;tr|H0Y9N5|H0Y9N5_HUMAN60kDaSS-A/Roribonucleoprotein(Fragment)OS=HomosapiensGN=TROVE2PE=1SV=8	24.0307	24.7067	24.2577	24.3129	24.4964	24.394	24.689	24.5549	24.382	24.22	24.4057	24.3414	24.3936	24.3435	24.3638	24.2661	24.4774	24.326		0.988968	0.0104667	non-significant	0.149016	0.342802	0.2196	non-significant	0.636749	0.869273	-0.0694	non-significant	0.815763676089549	0.979300744323315	-0.0341333333333331	non-significant	0.760954630526289		0.0445999999999991	non-significant	0.243701	0.53044	0.175	non-significant	0.809774	0.901605	-0.0352667	non-significant
P06858	sp|P06858|LIPL_HUMANLipoproteinlipaseOS=HomosapiensGN=LPLPE=1SV=1;tr|E7EW14|E7EW14_HUMANLipoproteinlipase(Fragment)OS=HomosapiensGN=LPLPE=1SV=1;tr|E5RJI0|E5RJI0_HUMANLipoproteinlipase(Fragment)OS=HomosapiensGN=LPLPE=1SV=8;tr|E5RHN7|E5RHN7_HUMANLipoproteinlipase(Fragment)OS=HomosapiensGN=LPLPE=1SV=8	24.8866	25.1628	24.321	25.2122	25.1976	25.3092	24.4874	24.6892	24.5803	25.3739	25.1704	25.2184	23.2325	23.2942	23.1207	25.2971	25.2637	25.1777		1.36882e-06	-2.03037	downregulated	0.000907158	0.0196867	-0.6686	q-value < 0.05, -1 > FC < 1	0.0136377	0.212005	-0.449533	non-significant	0.960322650540936	0.98887928391841	0.00806666666666445	non-significant	0.96802344378271		-0.00650000000000261	non-significant	6.15676e-07	7.43157e-05	1.36983	upregulated	1.14938e-07	1.68466e-05	1.57433	upregulated
O75947	sp|O75947|ATP5H_HUMANATPsynthasesubunitd,mitochondrialOS=HomosapiensGN=ATP5HPE=1SV=3;tr|F5H608|F5H608_HUMANATPsynthasesubunitd,mitochondrialOS=HomosapiensGN=ATP5HPE=1SV=2	25.2078	25.265	25.363	24.9034	24.9177	25.1118	24.5484	25.5	24.9774	25.161	25.1301	25.0004	25.1735	25.3045	25.1387	25.1328	25.2732	25.3413		0.959429	-0.0435333	non-significant	0.619257	0.777568	-0.0885667	non-significant	0.106299	0.483649	0.300967	non-significant	0.398093067748312	0.873205162148886	-0.151933333333332	non-significant	0.141754214492341		-0.271466666666665	non-significant	0.277484	0.567694	-0.196967	non-significant	0.681548	0.824123	0.0730333	non-significant
Q9NTX5	sp|Q9NTX5|ECHD1_HUMANEthylmalonyl-CoAdecarboxylaseOS=HomosapiensGN=ECHDC1PE=1SV=2;tr|H0Y5L2|H0Y5L2_HUMANEthylmalonyl-CoAdecarboxylase(Fragment)OS=HomosapiensGN=ECHDC1PE=1SV=1;tr|J3KP84|J3KP84_HUMANEthylmalonyl-CoAdecarboxylaseOS=HomosapiensGN=ECHDC1PE=1SV=1;tr|E9PPG7|E9PPG7_HUMANEthylmalonyl-CoAdecarboxylaseOS=HomosapiensGN=ECHDC1PE=1SV=1;tr|E9PRU6|E9PRU6_HUMANEthylmalonyl-CoAdecarboxylase(Fragme…	22.8879	23.4534	23.0247	23.2317	23.318	23.3076	23.7397	22.8912	23.6174	22.9789	23.3142	23.3054	23.6403	23.4987	23.2558	23.1399	23.4161	23.6435		0.945624	0.0651	non-significant	0.330585	0.551513	0.2166	non-significant	0.458631	0.783607	-0.163767	non-significant	0.366998959761152	0.871198632613545	-0.200333333333333	non-significant	0.603836866025557		-0.114066666666666	non-significant	0.823496	0.92671	-0.0488333	non-significant	0.132913	0.34788	-0.342933	non-significant
O96008	sp|O96008|TOM40_HUMANMitochondrialimportreceptorsubunitTOM40homologOS=HomosapiensGN=TOMM40PE=1SV=1;tr|K7EKG4|K7EKG4_HUMANMitochondrialimportreceptorsubunitTOM40homolog(Fragment)OS=HomosapiensGN=TOMM40PE=1SV=1;tr|K7EJ57|K7EJ57_HUMANMitochondrialimportreceptorsubunitTOM40homolog(Fragment)OS=HomosapiensGN=TOMM40PE=1SV=8	23.4596	23.898	23.9971	23.2781	24.1359	23.2542	23.9362	23.895	23.4016	23.1558	23.4903	22.9155	22.8867	22.668	23.792	23.4499	23.6383	24.0228		0.42939	-0.5881	non-significant	0.0923438	0.258512	0.557067	non-significant	0.470111	0.789437	0.228833	non-significant	0.116093493490061	0.81857433364856	-0.51646666666667	non-significant	0.639414049095927		-0.147600000000008	non-significant	0.060815	0.262169	0.6287	non-significant	0.0476639	0.200834	0.669333	non-significant
P30405	sp|P30405|PPIF_HUMANPeptidyl-prolylcis-transisomeraseF,mitochondrialOS=HomosapiensGN=PPIFPE=1SV=1;tr|R4GN99|R4GN99_HUMANPeptidyl-prolylcis-transisomeraseOS=HomosapiensGN=PPIFPE=1SV=1;tr|H0Y548|H0Y548_HUMANPeptidyl-prolylcis-transisomerase(Fragment)OS=HomosapiensGN=PPIFPE=1SV=1	26.6559	26.581	26.8563	26.9745	26.7908	26.7887	26.5522	27.2019	26.7114	26.8837	26.8179	26.4954	26.6391	27.1925	27.0597	26.8494	26.6716	26.8434		0.731255	0.175633	non-significant	0.621078	0.777568	0.0895	non-significant	0.400311	0.757783	-0.1536	non-significant	0.75728711128217	0.969071864108365	-0.0558000000000014	non-significant	0.726447428866725		0.0631999999999984	non-significant	0.436184	0.714326	-0.141933	non-significant	0.155273	0.377512	-0.266033	non-significant
P25788	sp|P25788|PSA3_HUMANProteasomesubunitalphatype-3OS=HomosapiensGN=PSMA3PE=1SV=2;tr|G3V4X5|G3V4X5_HUMANProteasomeendopeptidasecomplexOS=HomosapiensGN=PSMA3PE=1SV=1;tr|H0YJ03|H0YJ03_HUMANProteasomesubunitalphatype-3(Fragment)OS=HomosapiensGN=PSMA3PE=1SV=1;tr|G3V3W4|G3V3W4_HUMANProteasomesubunitalphatype-3OS=HomosapiensGN=PSMA3PE=1SV=1;tr|G3V5N4|G3V5N4_HUMANProteasomesubunitalphatype-3OS=HomosapiensG…	25.5497	25.7153	25.638	25.7564	25.8931	25.9306	26.0475	25.9141	26.1426	25.7448	25.9114	25.7135	26.1242	25.8555	25.7458	26.1113	26.1796	25.734		0.819934	-0.0998	non-significant	0.0827511	0.240517	0.244833	non-significant	0.106959	0.485455	-0.2257	non-significant	0.117726394970427	0.81857433364856	-0.218400000000003	non-significant	0.276702443270143		-0.148266666666668	non-significant	0.351541	0.639505	0.126233	non-significant	0.0551198	0.217756	-0.274167	non-significant
P36543	sp|P36543|VATE1_HUMANV-typeprotonATPasesubunitE1OS=HomosapiensGN=ATP6V1E1PE=1SV=1;tr|C9J8H1|C9J8H1_HUMANV-typeprotonATPasesubunitE1(Fragment)OS=HomosapiensGN=ATP6V1E1PE=1SV=1;sp|Q96A05|VATE2_HUMANV-typeprotonATPasesubunitE2OS=HomosapiensGN=ATP6V1E2PE=1SV=1	24.6404	24.8091	24.6516	24.9187	24.8964	25.1925	24.7975	24.9222	25.3118	24.7152	24.8503	24.7053	25.1553	24.7852	24.8004	25.1312	24.988	24.9342		0.820095	-0.104167	non-significant	0.0975257	0.264134	0.253567	non-significant	0.0527821	0.373479	-0.302167	non-significant	0.0891375910431291	0.81857433364856	-0.260866666666661	non-significant	0.916346810188734		-0.0152666666666619	non-significant	0.508485	0.763845	0.0968667	non-significant	0.157475	0.380163	-0.213267	non-significant
P01584	sp|P01584|IL1B_HUMANInterleukin-1betaOS=HomosapiensGN=IL1BPE=1SV=2;tr|C9JWV2|C9JWV2_HUMANInterleukin-1beta(Fragment)OS=HomosapiensGN=IL1BPE=1SV=1;tr|C9JVK0|C9JVK0_HUMANInterleukin-1beta(Fragment)OS=HomosapiensGN=IL1BPE=1SV=1;tr|C9JSC2|C9JSC2_HUMANInterleukin-1beta(Fragment)OS=HomosapiensGN=IL1BPE=1SV=1	22.1629	22.6134	22.7116	26.1199	25.2642	25.2127	18.3206	22.2274	20.8104	25.102	25.7894	25.0951	27.9745	28.2999	28.2425	23.6373	23.9391	24.7501		0.00205537	4.06347	upregulated	4.99101e-06	0.00199123	-4.87603	downregulated	0.000543765	0.0795434	-3.0363	non-significant	0.0946163691867371	0.81857433364856	1.22	non-significant	0.0551863950291092		1.42343333333334	non-significant	2.05563e-08	6.02592e-06	-7.7195	downregulated	8.7808e-07	0.000100101	-5.67633	downregulated
P49721	sp|P49721|PSB2_HUMANProteasomesubunitbetatype-2OS=HomosapiensGN=PSMB2PE=1SV=1;tr|A0A087WVV1|A0A087WVV1_HUMANProteasomesubunitbetatype-2OS=HomosapiensGN=PSMB2PE=1SV=1	25.2151	25.5722	25.3556	25.3969	25.6174	25.6366	25.5395	25.4508	25.2542	25.6269	25.5589	25.4817	25.624	25.6156	25.6822	25.7091	25.6595	25.7269		0.863293	-0.0579	non-significant	0.214918	0.427337	-0.141	non-significant	0.14109	0.531537	-0.169333	non-significant	0.209843302229022	0.836253881160086	-0.142666666666667	non-significant	0.193683497730895		-0.148200000000003	non-significant	0.0564462	0.253479	-0.225767	non-significant	0.0314115	0.158252	-0.259633	non-significant
P11766	sp|P11766|ADHX_HUMANAlcoholdehydrogenaseclass-3OS=HomosapiensGN=ADH5PE=1SV=4;tr|H0YAG8|H0YAG8_HUMANAlcoholdehydrogenaseclass-3(Fragment)OS=HomosapiensGN=ADH5PE=1SV=1;tr|D6RFE4|D6RFE4_HUMANAlcoholdehydrogenaseclass-3OS=HomosapiensGN=ADH5PE=1SV=1;tr|D6RAY0|D6RAY0_HUMANAlcoholdehydrogenaseclass-3OS=HomosapiensGN=ADH5PE=1SV=1;tr|D6R9G2|D6R9G2_HUMANAlcoholdehydrogenaseclass-3OS=HomosapiensGN=ADH5PE=1S…	23.9109	24.5954	24.4646	24.6024	24.793	24.8907	24.7658	24.6547	25.0674	24.2746	24.7926	24.6141	24.6301	24.7318	24.5318	24.9931	25.0303	24.7815		0.497372	-0.303733	non-significant	0.158846	0.353912	0.268867	non-significant	0.0293822	0.288663	-0.4384	non-significant	0.0571404364278454	0.81857433364856	-0.374533333333332	non-significant	0.354594441442364		-0.172933333333333	non-significant	0.291349	0.581211	0.198067	non-significant	0.110737	0.314725	-0.3076	non-significant
Q13162	sp|Q13162|PRDX4_HUMANPeroxiredoxin-4OS=HomosapiensGN=PRDX4PE=1SV=1;tr|H7C3T4|H7C3T4_HUMANPeroxiredoxin-4(Fragment)OS=HomosapiensGN=PRDX4PE=1SV=1;tr|A6NJJ0|A6NJJ0_HUMANPeroxiredoxin-4(Fragment)OS=HomosapiensGN=PRDX4PE=1SV=1;tr|A6NG45|A6NG45_HUMANPeroxiredoxin-4OS=HomosapiensGN=PRDX4PE=1SV=1	24.8899	25.0812	24.731	25.0675	24.8769	24.9908	25.2362	25.1229	25.3281	25.0379	25.1502	24.834	25.2269	25.435	25.2838	25.1482	25.0012	25.0377		0.361138	0.252867	non-significant	0.0738731	0.226421	0.2217	non-significant	0.50923	0.809403	-0.0777	non-significant	0.63900801624137	0.932612829392251	-0.0550000000000033	non-significant	0.476267833856284		-0.0839666666666652	non-significant	0.46501	0.736266	-0.0861667	non-significant	0.00284789	0.0385468	-0.414533	q-value < 0.05, -1 > FC < 1
P30085	sp|P30085|KCY_HUMANUMP-CMPkinaseOS=HomosapiensGN=CMPK1PE=1SV=3;tr|Q5T0D2|Q5T0D2_HUMANUMP-CMPkinaseOS=HomosapiensGN=CMPK1PE=1SV=1	24.5869	24.9648	24.9429	24.849	24.7804	25.0195	24.619	25.3059	24.746	25.0282	24.9001	24.5561	24.7753	24.8263	24.8132	24.9275	25.0901	25.0148		0.634419	-0.205867	non-significant	0.721389	0.84012	0.0621667	non-significant	0.767801	0.923481	-0.0514333	non-significant	0.303138327573759	0.871046714884193	-0.182666666666666	non-significant	0.466729452767962		-0.127833333333328	non-significant	0.625076	0.8238	0.0853667	non-significant	0.878495	0.943555	0.0266	non-significant
Q9H845	sp|Q9H845|ACAD9_HUMANAcyl-CoAdehydrogenasefamilymember9,mitochondrialOS=HomosapiensGN=ACAD9PE=1SV=1;tr|H0Y8Z9|H0Y8Z9_HUMANAcyl-CoAdehydrogenasefamilymember9,mitochondrial(Fragment)OS=HomosapiensGN=ACAD9PE=1SV=1;tr|D6RCD8|D6RCD8_HUMANAcyl-CoAdehydrogenasefamilymember9,mitochondrial(Fragment)OS=HomosapiensGN=ACAD9PE=1SV=1	23.1365	23.3876	22.8525	22.5437	22.914	22.9757	23.0992	22.8203	23.0726	23.1829	22.7191	22.6207	22.9616	22.7559	22.7776	22.5525	23.2058	23.0603		0.862261	-0.107833	non-significant	0.445578	0.652624	0.156467	non-significant	0.137156	0.52988	0.3144	non-significant	0.628399264404929	0.931029090656256	-0.0986333333333391	non-significant	0.529895386089929		-0.128399999999999	non-significant	0.419884	0.697653	0.165667	non-significant	0.162679	0.386811	0.293833	non-significant
Q8TCT9	sp|Q8TCT9|HM13_HUMANMinorhistocompatibilityantigenH13OS=HomosapiensGN=HM13PE=1SV=1;tr|A0A075B6F6|A0A075B6F6_HUMANMinorhistocompatibilityantigenH13(Fragment)OS=HomosapiensGN=HM13PE=1SV=1;tr|A0A087WVH6|A0A087WVH6_HUMANMinorhistocompatibilityantigenH13(Fragment)OS=HomosapiensGN=HM13PE=4SV=1;tr|A0A0C4DGU3|A0A0C4DGU3_HUMANMinorhistocompatibilityantigenH13OS=HomosapiensGN=HM13PE=1SV=1	25.1731	25.6509	25.7847	25.4402	25.7704	25.4918	26.1304	25.7563	25.5312	25.5974	25.6489	25.2499	25.5817	25.3563	25.6313	25.5433	25.5517	25.8804		0.820095	-0.135367	non-significant	0.128009	0.312177	0.307233	non-significant	0.871674	0.958549	-0.0312333	non-significant	0.414316756991611	0.882228683488574	-0.159733333333332	non-significant	0.639110989949642		-0.0909999999999975	non-significant	0.158522	0.440172	0.282867	non-significant	0.945826	0.976676	0.0131333	non-significant
P62913	sp|P62913|RL11_HUMAN60SribosomalproteinL11OS=HomosapiensGN=RPL11PE=1SV=2;tr|Q5VVC8|Q5VVC8_HUMAN60SribosomalproteinL11(Fragment)OS=HomosapiensGN=RPL11PE=1SV=1;tr|Q5VVC9|Q5VVC9_HUMAN60SribosomalproteinL11(Fragment)OS=HomosapiensGN=RPL11PE=1SV=1	26.5589	26.0143	25.9927	26.3259	26.227	26.1721	26.2963	26.0561	26.3371	26.2218	26.2875	26.5664	26.2688	26.418	25.9318	26.2033	26.2165	26.5521		0.826353	-0.117767	non-significant	0.467927	0.669586	-0.128733	non-significant	0.763063	0.922392	-0.0530333	non-significant	0.843929971940662	0.98128709985937	0.0346000000000011	non-significant	0.640699143728023		-0.0823	non-significant	0.89299	0.954383	0.0236333	non-significant	0.92034	0.96551	-0.0175667	non-significant
P24539	sp|P24539|AT5F1_HUMANATPsynthaseF(0)complexsubunitB1,mitochondrialOS=HomosapiensGN=ATP5F1PE=1SV=2;tr|Q5QNZ2|Q5QNZ2_HUMANATPsynthaseF(0)complexsubunitB1,mitochondrialOS=HomosapiensGN=ATP5F1PE=1SV=1	24.9471	24.838	25.1133	24.9818	24.9867	24.8974	24.8572	25.0618	25.3088	24.7972	25.0644	25.0354	25.3957	25.104	25.0947	25.0607	25.0848	25.1286		0.79759	0.106767	non-significant	0.400301	0.610012	0.110267	non-significant	0.933281	0.975934	0.0108333	non-significant	0.339508986704272	0.871046714884193	-0.125699999999998	non-significant	0.302545302974966		-0.136066666666668	non-significant	0.352689	0.641026	-0.1222	non-significant	0.0894713	0.280884	-0.232	non-significant
Q9BQG0	sp|Q9BQG0|MBB1A_HUMANMyb-bindingprotein1AOS=HomosapiensGN=MYBBP1APE=1SV=2;tr|I3L1L3|I3L1L3_HUMANMyb-bindingprotein1A(Fragment)OS=HomosapiensGN=MYBBP1APE=1SV=1	23.5034	21.2154	22.1047	21.0457	20.7136	21.1722	20.6435	21.0754	21.2254	21.5844	20.8224	23.1503	21.1536	21.0772	20.6007	20.8633	20.9281	20.6433		0.959429	0.132267	non-significant	0.129402	0.313499	-0.870933	non-significant	0.0309012	0.290868	1.29733	non-significant	0.0747343278214827	0.81857433364856	1.0408	non-significant	0.763742857451743		0.165600000000001	non-significant	0.945504	0.979759	0.0376	non-significant	0.0274549	0.143727	1.33067	non-significant
P84077	sp|P84077|ARF1_HUMANADP-ribosylationfactor1OS=HomosapiensGN=ARF1PE=1SV=2;sp|P61204|ARF3_HUMANADP-ribosylationfactor3OS=HomosapiensGN=ARF3PE=1SV=2;tr|F5H423|F5H423_HUMANUncharacterizedproteinOS=HomosapiensPE=3SV=1;tr|F5H0C7|F5H0C7_HUMANADP-ribosylationfactor3(Fragment)OS=HomosapiensGN=ARF3PE=3SV=1;tr|C9J1Z8|C9J1Z8_HUMANADP-ribosylationfactor5(Fragment)OS=HomosapiensGN=ARF5PE=1SV=1;tr|H0YGG7|H0YGG7…	27.6317	27.7168	28.0409	27.6136	27.8478	27.612	27.9463	27.3494	27.5568	27.5245	27.6617	27.2799	27.4972	27.1762	27.56	27.4298	27.4636	28.1163		0.611864	-0.258767	non-significant	0.536237	0.72144	0.1288	non-significant	0.612151	0.859863	0.105333	non-significant	0.387451338169548	0.872049262933003	-0.1812	non-significant	0.918223202148417		0.0212333333333277	non-significant	0.326916	0.614485	0.206367	non-significant	0.0787476	0.26665	0.385333	non-significant
P10768	sp|P10768|ESTD_HUMANS-formylglutathionehydrolaseOS=HomosapiensGN=ESDPE=1SV=2;tr|X6RA14|X6RA14_HUMANS-formylglutathionehydrolaseOS=HomosapiensGN=ESDPE=1SV=1;tr|H7BZT7|H7BZT7_HUMANS-formylglutathionehydrolase(Fragment)OS=HomosapiensGN=ESDPE=1SV=1;tr|U3KQT1|U3KQT1_HUMANS-formylglutathionehydrolase(Fragment)OS=HomosapiensGN=ESDPE=1SV=1	24.7828	25.2599	25.0034	24.8118	24.6199	24.711	24.882	24.7878	25.2731	24.703	24.9028	24.6927	24.6318	24.5075	24.6614	24.9736	24.895	24.8845		0.336217	-0.317467	non-significant	0.142524	0.333477	0.2148	non-significant	0.0470117	0.354443	0.301133	non-significant	0.291420336911627	0.871046714884193	-0.15153333333334	non-significant	0.163160060327995		-0.203466666666674	non-significant	0.0155629	0.126226	0.380733	non-significant	0.00953322	0.0770941	0.415133	non-significant
P50225	sp|P50225|ST1A1_HUMANSulfotransferase1A1OS=HomosapiensGN=SULT1A1PE=1SV=3;tr|H3BRY5|H3BRY5_HUMANSulfotransferase(Fragment)OS=HomosapiensGN=SULT1A1PE=1SV=1;sp|P50226|ST1A2_HUMANSulfotransferase1A2OS=HomosapiensGN=SULT1A2PE=1SV=2;tr|E9PKW4|E9PKW4_HUMANSulfotransferaseOS=HomosapiensGN=SULT1A2PE=1SV=1;tr|E9PKR8|E9PKR8_HUMANSulfotransferase(Fragment)OS=HomosapiensGN=SULT1A2PE=1SV=1;sp|P0DMN0|ST1A4_HUMA…	23.7667	23.6059	23.6364	23.9215	24.0926	24.2089	23.7496	23.5987	23.574	24.9436	24.2621	24.1708	23.8486	23.9213	23.8957	24.1453	24.126	24.1456		0.528279	-0.250433	non-significant	0.000144423	0.00898049	-0.818067	q-value < 0.05, -1 > FC < 1	0.0227943	0.259181	-0.404667	non-significant	0.0627276594612419	0.81857433364856	0.31986666666667	non-significant	0.688906113641935		-0.0646333333333295	non-significant	0.13956	0.419293	-0.247767	non-significant	0.188076	0.413645	-0.218867	non-significant
P49327	sp|P49327|FAS_HUMANFattyacidsynthaseOS=HomosapiensGN=FASNPE=1SV=3;tr|A0A0U1RQF0|A0A0U1RQF0_HUMANFattyacidsynthaseOS=HomosapiensGN=FASNPE=1SV=1;tr|A0A0U1RRG3|A0A0U1RRG3_HUMANFattyacidsynthase(Fragment)OS=HomosapiensGN=FASNPE=1SV=1;tr|A0A1B0GTR5|A0A1B0GTR5_HUMANFattyacidsynthase(Fragment)OS=HomosapiensGN=FASNPE=1SV=1;tr|J3KTF0|J3KTF0_HUMANFattyacidsynthase(Fragment)OS=HomosapiensGN=FASNPE=1SV=1	29.1746	29.3056	29.2577	29.3321	29.4196	29.4038	29.4982	29.4088	29.4492	29.3568	29.3463	29.2374	29.2726	29.3463	29.2702	29.4511	29.426	29.3515		0.552211	-0.113167	non-significant	0.0916863	0.257022	0.138567	non-significant	0.0903575	0.456802	-0.1392	non-significant	0.229954420288866	0.849055176719069	-0.096033333333331	non-significant	0.754774408710468		-0.0243666666666655	non-significant	0.0613041	0.262622	0.1557	non-significant	0.520683	0.715634	-0.0504	non-significant
P28482	sp|P28482|MK01_HUMANMitogen-activatedproteinkinase1OS=HomosapiensGN=MAPK1PE=1SV=3;tr|K7ELV1|K7ELV1_HUMANMitogen-activatedproteinkinase4OS=HomosapiensGN=MAPK4PE=1SV=1;tr|K7EN18|K7EN18_HUMANMitogen-activatedproteinkinase4OS=HomosapiensGN=MAPK4PE=1SV=1;sp|P31152|MK04_HUMANMitogen-activatedproteinkinase4OS=HomosapiensGN=MAPK4PE=1SV=2;sp|Q16659|MK06_HUMANMitogen-activatedproteinkinase6OS=HomosapiensGN…	24.7723	24.6022	24.89	24.6186	24.8503	24.8995	25.1373	25.0535	25.0439	25.0161	24.8834	24.6482	25.0038	25.1259	24.953	24.8687	25.0136	24.6976		0.589923	0.1676	non-significant	0.0834688	0.24226	0.229	non-significant	0.782081	0.926933	-0.0346333	non-significant	0.931598080725229	0.984922839411584	-0.0107333333333344	non-significant	0.575080925912057		-0.0705000000000027	non-significant	0.686205	0.859116	0.0506667	non-significant	0.0434976	0.189506	-0.272733	non-significant
O75487	sp|O75487|GPC4_HUMANGlypican-4OS=HomosapiensGN=GPC4PE=1SV=4;tr|A0A087WT82|A0A087WT82_HUMANGlypican-6OS=HomosapiensGN=GPC6PE=1SV=1;sp|Q9Y625|GPC6_HUMANGlypican-6OS=HomosapiensGN=GPC6PE=1SV=1	24.6969	24.4013	24.3521	24.2857	24.2347	24.0273	23.8276	24.602	24.005	23.6682	22.8427	24.4941	24.133	24.3355	24.3795	23.9152	24.5292	23.9831		#N/A	#N/A	#N/A	#N/A	#N/A	#N/A	#N/A	#N/A	#N/A	#N/A	#N/A	#N/A	#N/A	#N/A	#N/A	#N/A		#N/A	#N/A	#N/A	#N/A	#N/A	#N/A	#N/A	#N/A	#N/A	#N/A
Q5SSJ5	sp|Q5SSJ5|HP1B3_HUMANHeterochromatinprotein1-bindingprotein3OS=HomosapiensGN=HP1BP3PE=1SV=1;tr|X6RGJ2|X6RGJ2_HUMANHeterochromatinprotein1-bindingprotein3(Fragment)OS=HomosapiensGN=HP1BP3PE=1SV=1;tr|B0QZK4|B0QZK4_HUMANHeterochromatinprotein1-bindingprotein3(Fragment)OS=HomosapiensGN=HP1BP3PE=1SV=1;tr|Q5SWC8|Q5SWC8_HUMANHeterochromatinprotein1-bindingprotein3(Fragment)OS=HomosapiensGN=HP1BP3PE=1SV=…	25.4242	23.1908	22.9336	23.6009	22.9988	23.7087	23.0707	22.7121	23.5539	23.0627	22.4594	25.4832	23.1938	23.0412	22.6892	23.1394	23.5412	22.5174		0.977814	-0.0912667	non-significant	0.441594	0.649665	-0.5562	non-significant	0.565469	0.839557	0.4134	non-significant	0.405457769171286	0.877636437066961	0.602433333333337	non-significant	0.606408975850031		0.370133333333335	non-significant	0.847581	0.935845	0.1375	non-significant	0.233403	0.467717	0.8748	non-significant
P52566	sp|P52566|GDIR2_HUMANRhoGDP-dissociationinhibitor2OS=HomosapiensGN=ARHGDIBPE=1SV=3;tr|F5H3P3|F5H3P3_HUMANRhoGDP-dissociationinhibitor2(Fragment)OS=HomosapiensGN=ARHGDIBPE=1SV=8;tr|H0YGX7|H0YGX7_HUMANRhoGDP-dissociationinhibitor2(Fragment)OS=HomosapiensGN=ARHGDIBPE=1SV=1;tr|F5H6Q0|F5H6Q0_HUMANRhoGDP-dissociationinhibitor2(Fragment)OS=HomosapiensGN=ARHGDIBPE=1SV=1;tr|F5H2R5|F5H2R5_HUMANRhoGDP-disso…	26.3304	26.5739	26.5407	26.3927	26.5321	26.3651	26.7851	26.3664	25.972	26.6667	26.4225	26.2143	26.3915	26.3547	26.3925	26.4685	26.2405	26.5592		0.959429	-0.0431667	non-significant	0.734335	0.847531	-0.06	non-significant	0.769844	0.924167	0.0517	non-significant	0.946828526131382	0.986966915404425	0.0117666666666665	non-significant	0.967297107062896		0.00723333333333187	non-significant	0.977089	0.991102	-0.00506667	non-significant	0.565172	0.742224	0.1021	non-significant
Q14534	sp|Q14534|ERG1_HUMANSqualenemonooxygenaseOS=HomosapiensGN=SQLEPE=1SV=3;tr|E7EVQ6|E7EVQ6_HUMANSqualenemonooxygenaseOS=HomosapiensGN=SQLEPE=1SV=1;tr|H0YBN7|H0YBN7_HUMANSqualenemonooxygenase(Fragment)OS=HomosapiensGN=SQLEPE=1SV=1;tr|E5RJH9|E5RJH9_HUMANSqualenemonooxygenase(Fragment)OS=HomosapiensGN=SQLEPE=1SV=1	24.081	24.4657	24.3836	24.4345	24.4049	24.5021	24.7641	24.5951	24.4446	24.6998	24.3301	24.1671	24.8724	25.2649	24.9478	24.4085	24.4887	24.2421		0.0255221	0.6486	q-value < 0.05, -1 > FC < 1	0.209507	0.420653	0.202267	non-significant	0.387725	0.746353	-0.137067	non-significant	0.902215596018711	0.98128709985937	0.0192333333333323	non-significant	0.667774889295049		0.0673999999999957	non-significant	0.0148734	0.123004	-0.4271	non-significant	0.000366183	0.011215	-0.718267	q-value < 0.05, -1 > FC < 1
Q9NQW7	sp|Q9NQW7|XPP1_HUMANXaa-Proaminopeptidase1OS=HomosapiensGN=XPNPEP1PE=1SV=3;tr|Q5T6H7|Q5T6H7_HUMANXaa-Proaminopeptidase1OS=HomosapiensGN=XPNPEP1PE=1SV=1;tr|Q5T6H2|Q5T6H2_HUMANXaa-Proaminopeptidase1(Fragment)OS=HomosapiensGN=XPNPEP1PE=1SV=1;tr|Q5T6H3|Q5T6H3_HUMANXaa-Proaminopeptidase1(Fragment)OS=HomosapiensGN=XPNPEP1PE=1SV=1;tr|E9PFW2|E9PFW2_HUMANBeta-mannosidaseOS=HomosapiensGN=MANBAPE=1SV=1;sp|O…	23.2855	24.331	23.6902	23.9239	23.7988	24.112	24.1273	23.9321	24.2713	23.8982	24.0862	23.6828	24.032	24.1064	23.8584	24.0028	24.3526	23.7913		0.961595	-0.0499667	non-significant	0.335638	0.556773	0.221167	non-significant	0.440722	0.774965	-0.176	non-significant	0.482995448110938	0.898555448344193	-0.159833333333331	non-significant	0.646346259583244		-0.103999999999999	non-significant	0.623586	0.822715	0.1113	non-significant	0.317287	0.552267	-0.230033	non-significant
Q15833	sp|Q15833|STXB2_HUMANSyntaxin-bindingprotein2OS=HomosapiensGN=STXBP2PE=1SV=2;tr|M0R0M7|M0R0M7_HUMANSyntaxin-bindingprotein2OS=HomosapiensGN=STXBP2PE=1SV=1;tr|M0QZ54|M0QZ54_HUMANSyntaxin-bindingprotein2(Fragment)OS=HomosapiensGN=STXBP2PE=1SV=8;tr|M0R118|M0R118_HUMANSyntaxin-bindingprotein2(Fragment)OS=HomosapiensGN=STXBP2PE=1SV=1;tr|M0R1A1|M0R1A1_HUMANSyntaxin-bindingprotein2(Fragment)OS=Homosapie…	23.234	24.2285	23.1834	23.5545	23.1747	23.4718	23.6383	23.5342	23.7792	23.5334	23.5466	23.2076	22.8982	23.263	23.4591	23.4364	23.5436	23.2763		0.765929	-0.212	non-significant	0.364776	0.579428	0.221367	non-significant	0.540379	0.828123	0.1483	non-significant	0.965404746789842	0.989729164550083	0.0104333333333386	non-significant	0.938923163156066		-0.0184333333333271	non-significant	0.0814619	0.312111	0.4438	non-significant	0.170077	0.393963	0.341867	non-significant
Q53GQ0	sp|Q53GQ0|DHB12_HUMANVery-long-chain3-oxoacyl-CoAreductaseOS=HomosapiensGN=HSD17B12PE=1SV=2;tr|A0A1B0GV93|A0A1B0GV93_HUMANVery-long-chain3-oxoacyl-CoAreductaseOS=HomosapiensGN=HSD17B12PE=1SV=1;tr|A0A1B0GVY6|A0A1B0GVY6_HUMANVery-long-chain3-oxoacyl-CoAreductase(Fragment)OS=HomosapiensGN=HSD17B12PE=1SV=1;tr|E9PI21|E9PI21_HUMANVery-long-chain3-oxoacyl-CoAreductase(Fragment)OS=HomosapiensGN=HSD17B12P…	25.604	25.5094	25.455	25.4018	25.2471	25.4804	25.4556	25.3662	25.146	25.408	25.4452	25.5836	25.0863	25.2519	25.1125	25.2648	25.4207	25.3687		0.419123	-0.201167	non-significant	0.152931	0.345611	-0.156333	non-significant	0.178904	0.573783	0.146367	non-significant	0.237854356961679	0.855419880763659	0.127533333333336	non-significant	0.812225718693867		0.025033333333333	non-significant	0.117864	0.373728	0.172367	non-significant	0.0029102	0.0387774	0.372567	q-value < 0.05, -1 > FC < 1
O76021	sp|O76021|RL1D1_HUMANRibosomalL1domain-containingprotein1OS=HomosapiensGN=RSL1D1PE=1SV=3;tr|J3QSV6|J3QSV6_HUMANRibosomalL1domain-containingprotein1(Fragment)OS=HomosapiensGN=RSL1D1PE=1SV=1;tr|I3L3U9|I3L3U9_HUMANRibosomalL1domain-containingprotein1(Fragment)OS=HomosapiensGN=RSL1D1PE=1SV=1;tr|I3L3C4|I3L3C4_HUMANRibosomalL1domain-containingprotein1(Fragment)OS=HomosapiensGN=RSL1D1PE=1SV=1;tr|I3L234|…	24.9955	21.9918	21.567	21.958	21.2525	20.8516	20.9765	22.2232	21.6057	21.2084	20.5841	24.5378	20.5855	19.9213	21.5377	21.9694	22.5679	20.8801		#N/A	#N/A	#N/A	#N/A	#N/A	#N/A	#N/A	#N/A	#N/A	#N/A	#N/A	#N/A	#N/A	#N/A	#N/A	#N/A		#N/A	#N/A	#N/A	#N/A	#N/A	#N/A	#N/A	#N/A	#N/A	#N/A
A0A1B0GWJ0	tr|A0A1B0GWJ0|A0A1B0GWJ0_HUMANAdenylosuccinatelyaseOS=HomosapiensGN=ADSLPE=1SV=1;tr|A0A1B0GTJ7|A0A1B0GTJ7_HUMANAdenylosuccinatelyaseOS=HomosapiensGN=ADSLPE=1SV=1;sp|P30566|PUR8_HUMANAdenylosuccinatelyaseOS=HomosapiensGN=ADSLPE=1SV=2;tr|A0A0A6YY92|A0A0A6YY92_HUMANAdenylosuccinatelyaseOS=HomosapiensGN=ADSLPE=1SV=1;tr|A0A096LNY6|A0A096LNY6_HUMANAdenylosuccinatelyase(Fragment)OS=HomosapiensGN=ADSLPE=…	23.461	23.8521	23.5847	23.8912	23.6117	23.3236	23.481	23.5525	23.0329	24.0656	23.9552	23.1379	23.0899	23.3917	23.3568	23.4453	23.0938	23.6251	V9GY96_HUMANAdenylosuccinatelyase(Fragment)OS=HomosapiensGN=ADSLPE=1SV=2;tr	#N/A	#N/A	#N/A	#N/A	#N/A	#N/A	#N/A	#N/A	#N/A	#N/A	#N/A	#N/A	#N/A	#N/A	#N/A	#N/A		#N/A	#N/A	#N/A	#N/A	#N/A	#N/A	#N/A	#N/A	#N/A	#N/A
E9PF19	tr|E9PF19|E9PF19_HUMANTransducinbeta-likeprotein2OS=HomosapiensGN=TBL2PE=1SV=1;tr|Q96E41|Q96E41_HUMANTBL2proteinOS=HomosapiensGN=TBL2PE=1SV=1;sp|Q9Y4P3|TBL2_HUMANTransducinbeta-likeprotein2OS=HomosapiensGN=TBL2PE=1SV=1;tr|A0A087WXC6|A0A087WXC6_HUMANTransducinbeta-likeprotein2(Fragment)OS=HomosapiensGN=TBL2PE=1SV=1;tr|F8WDI9|F8WDI9_HUMANTransducinbeta-likeprotein2OS=HomosapiensGN=TBL2PE=1SV=1;tr|F…	23.5523	23.9826	23.6661	23.4343	23.4287	23.3868	23.6393	23.5623	23.6805	23.4124	23.6016	23.5298	23.5515	23.2981	23.0791	23.413	23.3738	23.5681		#N/A	#N/A	#N/A	#N/A	#N/A	#N/A	#N/A	#N/A	#N/A	#N/A	#N/A	#N/A	#N/A	#N/A	#N/A	#N/A		#N/A	#N/A	#N/A	#N/A	#N/A	#N/A	#N/A	#N/A	#N/A	#N/A
D6RGI3	tr|D6RGI3|D6RGI3_HUMANSeptin11,isoformCRA_bOS=HomosapiensGN=SEPT11PE=1SV=1;sp|Q9NVA2|SEP11_HUMANSeptin-11OS=HomosapiensGN=SEPT11PE=1SV=3;tr|D6RER5|D6RER5_HUMANSeptin-11OS=HomosapiensGN=SEPT11PE=1SV=1;tr|D6RDU5|D6RDU5_HUMANSeptin-11(Fragment)OS=HomosapiensGN=SEPT11PE=1SV=1;tr|H0Y961|H0Y961_HUMANSeptin-11(Fragment)OS=HomosapiensGN=SEPT11PE=1SV=1;tr|B1AMS2|B1AMS2_HUMANSeptin6,isoformCRA_bOS=Homosapi…	23.6309	24.1815	24.0281	24.1915	24.5176	24.209	24.4602	24.3237	24.8675	23.5818	24.2879	23.8201	24.2534	24.1803	24.1132	24.4498	24.5284	24.2819	A6NMH6_HUMANSeptin-8OS=HomosapiensGN=SEPT8PE=1SV=1;tr	#N/A	#N/A	#N/A	#N/A	#N/A	#N/A	#N/A	#N/A	#N/A	#N/A	#N/A	#N/A	#N/A	#N/A	#N/A	#N/A		#N/A	#N/A	#N/A	#N/A	#N/A	#N/A	#N/A	#N/A	#N/A	#N/A
Q9H4M9	sp|Q9H4M9|EHD1_HUMANEHdomain-containingprotein1OS=HomosapiensGN=EHD1PE=1SV=2;tr|A0A024R571|A0A024R571_HUMANEHdomain-containingprotein1OS=HomosapiensGN=EHD1PE=1SV=1;tr|C9JC03|C9JC03_HUMANEHdomain-containingprotein1(Fragment)OS=HomosapiensGN=EHD1PE=1SV=1;tr|C9J2Z4|C9J2Z4_HUMANEHdomain-containingprotein1(Fragment)OS=HomosapiensGN=EHD1PE=1SV=1;tr|C9JDQ8|C9JDQ8_HUMANEHdomain-containingprotein1(Fragmen…	23.8686	24.3594	23.8526	24.5282	24.547	24.6289	24.3788	24.1135	24.1554	24.2533	24.6647	24.5711	26.1157	26.1028	26.0548	23.7486	24.2368	24.384		4.1919e-06	1.96797	upregulated	0.125129	0.309354	-0.280467	non-significant	0.00716163	0.166996	-0.541167	non-significant	0.0476832421284513	0.81857433364856	0.373233333333328	non-significant	0.0215395382848802		0.444899999999997	non-significant	3.37702e-08	8.66207e-06	-1.8752	downregulated	1.00242e-08	2.28551e-06	-2.06423	downregulated
P00568	sp|P00568|KAD1_HUMANAdenylatekinaseisoenzyme1OS=HomosapiensGN=AK1PE=1SV=3;tr|Q5T9B7|Q5T9B7_HUMANAdenylatekinaseisoenzyme1OS=HomosapiensGN=AK1PE=1SV=1;tr|H0Y4J6|H0Y4J6_HUMANAdenylatekinaseisoenzyme1(Fragment)OS=HomosapiensGN=AK1PE=1SV=1;tr|H0YID2|H0YID2_HUMANAdenylatekinaseisoenzyme1(Fragment)OS=HomosapiensGN=AK1PE=1SV=1;sp|Q9Y6K8|KAD5_HUMANAdenylatekinaseisoenzyme5OS=HomosapiensGN=AK5PE=1SV=2	25.4219	25.8764	25.543	25.3805	25.2451	25.2723	25.8974	25.9373	25.8898	25.9329	25.37	25.0933	25.3442	25.4299	25.2721	25.4816	25.507	25.5442		0.739717	-0.1622	non-significant	0.0198022	0.104727	0.442767	non-significant	0.0827881	0.443554	0.314467	non-significant	0.790617552834746	0.97572771711742	-0.0455333333333314	non-significant	0.229092130760021		-0.211633333333332	non-significant	0.00504529	0.066365	0.559433	non-significant	0.137622	0.355309	0.265033	non-significant
Q9UKK9	sp|Q9UKK9|NUDT5_HUMANADP-sugarpyrophosphataseOS=HomosapiensGN=NUDT5PE=1SV=1;tr|A6NFX8|A6NFX8_HUMANADP-sugarpyrophosphataseOS=HomosapiensGN=NUDT5PE=1SV=1;tr|A6NJU6|A6NJU6_HUMANADP-sugarpyrophosphataseOS=HomosapiensGN=NUDT5PE=1SV=2;tr|A6NCQ0|A6NCQ0_HUMANADP-sugarpyrophosphataseOS=HomosapiensGN=NUDT5PE=1SV=1;tr|H0YEY4|H0YEY4_HUMANADP-sugarpyrophosphatase(Fragment)OS=HomosapiensGN=NUDT5PE=1SV=1;tr|C9…	24.6555	24.934	24.788	25.042	24.9144	25.1868	25.081	25.4379	25.293	25.0375	25.162	24.8678	25.117	25.3835	25.0481	25.1599	25.3246	24.9436		0.952019	0.0401667	non-significant	0.0974794	0.264134	0.2482	non-significant	0.0892202	0.455457	-0.255233	non-significant	0.403859894814676	0.876194295605864	-0.120266666666673	non-significant	0.507761356317033		-0.094966666666668	non-significant	0.539987	0.784527	0.0877667	non-significant	0.0144132	0.0966533	-0.390367	non-significant
P09382	sp|P09382|LEG1_HUMANGalectin-1OS=HomosapiensGN=LGALS1PE=1SV=2;tr|F8WEI7|F8WEI7_HUMANGalectin-1OS=HomosapiensGN=LGALS1PE=1SV=1	27.7749	28.3273	28.3352	28.3276	28.2462	28.4447	27.5207	28.455	28.1836	28.0977	28.1394	28.4228	28.3695	28.5709	28.2529	28.501	28.4242	28.1111		0.959429	0.0523333	non-significant	0.45327	0.659073	-0.166867	non-significant	0.385674	0.744499	-0.1937	non-significant	0.571089439257861	0.912702902357043	-0.125466666666675	non-significant	0.978501934760775		-0.0059333333333349	non-significant	0.133472	0.407383	-0.344667	non-significant	0.263583	0.496214	-0.251967	non-significant
P38919	sp|P38919|IF4A3_HUMANEukaryoticinitiationfactor4A-IIIOS=HomosapiensGN=EIF4A3PE=1SV=4;tr|I3L3H2|I3L3H2_HUMANEukaryoticinitiationfactor4A-III(Fragment)OS=HomosapiensGN=EIF4A3PE=1SV=1	24.0778	24.0439	24.1742	23.9627	24.1629	24.3062	23.6301	24.2738	24.4675	23.6305	23.5536	24.3116	24.4162	24.087	24.2441	24.2858	24.1263	23.6977		0.758754	0.2125	non-significant	0.230104	0.446289	0.2919	non-significant	0.848373	0.953365	-0.0453	non-significant	0.39370254114222	0.872049262933003	-0.204700000000003	non-significant	0.651550109339109		0.10733333333333	non-significant	0.598549	0.814471	-0.1253	non-significant	0.528161	0.720337	-0.150467	non-significant
Q32MZ4	sp|Q32MZ4|LRRF1_HUMANLeucine-richrepeatflightless-interactingprotein1OS=HomosapiensGN=LRRFIP1PE=1SV=2;tr|C9JTC6|C9JTC6_HUMANLeucine-richrepeatflightless-interactingprotein1(Fragment)OS=HomosapiensGN=LRRFIP1PE=1SV=1	23.0602	23.348	23.3448	23.3786	23.6038	23.5368	23.3938	23.3087	23.7505	22.97	23.2092	23.0751	23.7263	22.8501	23.094	23.4487	23.4564	23.4519		0.618811	-0.228867	non-significant	0.0491053	0.178787	0.399567	non-significant	0.18996	0.58092	-0.2554	non-significant	0.067451005316335	0.81857433364856	-0.367566666666665	non-significant	0.774799370628155		0.0540666666666638	non-significant	0.181226	0.463104	0.260867	non-significant	0.884031	0.947275	0.0275333	non-significant
Q92621	sp|Q92621|NU205_HUMANNuclearporecomplexproteinNup205OS=HomosapiensGN=NUP205PE=1SV=3;tr|U3KPX2|U3KPX2_HUMANNuclearporecomplexproteinNup205(Fragment)OS=HomosapiensGN=NUP205PE=1SV=1	21.9747	21.9364	21.8794	21.5941	21.6928	21.89	22.0206	22.3265	22.3728	21.7563	19.3347	22.037	22.3246	22.0258	21.9224	21.8989	22.098	21.9009		0.95564	0.125	non-significant	0.025029	0.120152	1.1973	non-significant	0.674512	0.88047	0.204533	non-significant	0.0734203899245807	0.81857433364856	-0.923266666666667	non-significant	0.622158923992462		-0.240299999999994	non-significant	0.759243	0.894869	0.149033	non-significant	0.741015	0.861222	-0.160767	non-significant
P33897	sp|P33897|ABCD1_HUMANATP-bindingcassettesub-familyDmember1OS=HomosapiensGN=ABCD1PE=1SV=2;tr|A6NEP8|A6NEP8_HUMANATP-bindingcassettesub-familyDmember1OS=HomosapiensGN=ABCD1PE=1SV=1;sp|Q9UBJ2|ABCD2_HUMANATP-bindingcassettesub-familyDmember2OS=HomosapiensGN=ABCD2PE=1SV=1	23.6571	22.9604	22.5619	22.7106	22.76	22.6283	22.7469	23.0594	22.8693	22.6426	22.561	23.3155	22.6052	22.9441	22.6561	22.8991	22.9109	22.9198		0.820095	-0.1748	non-significant	0.828912	0.903307	0.0521667	non-significant	0.150847	0.5498	0.360167	non-significant	0.771255229420511	0.974121085604281	-0.0702333333333272	non-significant	0.389795524758111		-0.210299999999997	non-significant	0.519044	0.771407	0.156733	non-significant	0.192266	0.41705	0.324667	non-significant
O00203	sp|O00203|AP3B1_HUMANAP-3complexsubunitbeta-1OS=HomosapiensGN=AP3B1PE=1SV=3;tr|F5GWU4|F5GWU4_HUMANAP-3complexsubunitbeta-2(Fragment)OS=HomosapiensGN=AP3B2PE=1SV=1;sp|Q13367|AP3B2_HUMANAP-3complexsubunitbeta-2OS=HomosapiensGN=AP3B2PE=1SV=2;tr|F5GYB0|F5GYB0_HUMANAP-3complexsubunitbeta-2OS=HomosapiensGN=AP3B2PE=1SV=1;tr|H0YBD0|H0YBD0_HUMANAP-3complexsubunitbeta-1(Fragment)OS=HomosapiensGN=AP3B1PE=1S…	24.4997	24.258	24.1984	24.1436	24.2109	24.4042	24.6349	24.6701	24.2942	24.7071	24.3408	24.3497	24.2605	24.3971	24.1581	24.2333	24.3679	24.1174		#N/A	#N/A	#N/A	#N/A	#N/A	#N/A	#N/A	#N/A	#N/A	#N/A	#N/A	#N/A	#N/A	#N/A	#N/A	#N/A		#N/A	#N/A	#N/A	#N/A	#N/A	#N/A	#N/A	#N/A	#N/A	#N/A
P46063	sp|P46063|RECQ1_HUMANATP-dependentDNAhelicaseQ1OS=HomosapiensGN=RECQLPE=1SV=3;tr|F5H2L2|F5H2L2_HUMANATP-dependentDNAhelicaseQ1(Fragment)OS=HomosapiensGN=RECQLPE=1SV=1;tr|F8WA66|F8WA66_HUMANATP-dependentDNAhelicaseQ1(Fragment)OS=HomosapiensGN=RECQLPE=1SV=1;tr|F8WD97|F8WD97_HUMANATP-dependentDNAhelicaseQ1(Fragment)OS=HomosapiensGN=RECQLPE=1SV=1;tr|F5H4P4|F5H4P4_HUMANATP-dependentDNAhelicaseQ1(Fragm…	22.9784	23.3641	22.9062	23.0954	23.2812	23.2648	24.1234	23.4378	23.8132	23.2327	23.0154	23.1997	23.698	23.5252	23.3222	23.2362	23.4054	23.5013		0.808169	0.134167	non-significant	0.00202361	0.0312386	0.6422	q-value < 0.05, -1 > FC < 1	0.45303	0.781254	-0.1309	non-significant	0.193478056811079	0.821981309681853	-0.231699999999996	non-significant	0.341028464966805		-0.167166666666667	non-significant	0.1256	0.390502	0.276333	non-significant	0.0232549	0.130432	-0.432233	non-significant
Q09161	sp|Q09161|NCBP1_HUMANNuclearcap-bindingproteinsubunit1OS=HomosapiensGN=NCBP1PE=1SV=1;tr|X6R941|X6R941_HUMANNuclearcap-bindingproteinsubunit1(Fragment)OS=HomosapiensGN=NCBP1PE=1SV=1	22.5865	23.0934	23.2065	22.8318	22.5694	22.9178	22.0568	22.8993	22.5223	22.749	22.8641	22.4285	22.5377	21.9846	22.5885	22.494	22.9669	22.822		0.512567	-0.3907	non-significant	0.441586	0.649665	-0.187733	non-significant	0.438262	0.774965	0.189133	non-significant	0.739388086020416	0.966266874101842	-0.0804333333333354	non-significant	0.960227145049474		0.0120333333333313	non-significant	0.613261	0.821984	0.122533	non-significant	0.025702	0.138724	0.591867	non-significant
P26196	sp|P26196|DDX6_HUMANProbableATP-dependentRNAhelicaseDDX6OS=HomosapiensGN=DDX6PE=1SV=2;tr|Q8IV96|Q8IV96_HUMANDDX6proteinOS=HomosapiensGN=DDX6PE=1SV=1	24.2016	24.5484	24.102	24.2858	24.2005	24.3289	24.651	24.7232	24.9516	24.3524	24.3321	24.1591	24.5225	24.7374	24.3091	24.271	24.6373	24.3448		0.820095	0.1053	non-significant	0.00447854	0.0454296	0.494067	q-value < 0.05, -1 > FC < 1	0.934208	0.975934	0.0122667	non-significant	0.365554326735711	0.871198632613545	-0.136499999999998	non-significant	0.334279503877484		-0.145966666666663	non-significant	0.106001	0.351035	0.252267	non-significant	0.123898	0.336374	-0.239	non-significant
Q02809	sp|Q02809|PLOD1_HUMANProcollagen-lysine,2-oxoglutarate5-dioxygenase1OS=HomosapiensGN=PLOD1PE=1SV=2;tr|Q5JXB7|Q5JXB7_HUMANProcollagen-lysine,2-oxoglutarate5-dioxygenase1(Fragment)OS=HomosapiensGN=PLOD1PE=1SV=1;tr|Q5JXB8|Q5JXB8_HUMANProcollagen-lysine,2-oxoglutarate5-dioxygenase1(Fragment)OS=HomosapiensGN=PLOD1PE=1SV=1	23.0218	23.1409	22.8166	22.6536	22.6352	22.4324	23.1828	22.382	23.1343	22.4655	22.7228	22.5623	22.2314	22.5579	22.5616	22.747	22.4839	22.594		0.789733	-0.158	non-significant	0.109955	0.286695	0.316167	non-significant	0.0400454	0.323516	0.419367	non-significant	0.895511531692393	0.98128709985937	-0.0247666666666682	non-significant	0.854605229328916		-0.0345666666666666	non-significant	0.0294206	0.18717	0.4494	non-significant	0.0110092	0.0836702	0.5428	non-significant
Q13283	sp|Q13283|G3BP1_HUMANRasGTPase-activatingprotein-bindingprotein1OS=HomosapiensGN=G3BP1PE=1SV=1;tr|E5RIZ6|E5RIZ6_HUMANRasGTPase-activatingprotein-bindingprotein1(Fragment)OS=HomosapiensGN=G3BP1PE=1SV=1;tr|E5RIF8|E5RIF8_HUMANRasGTPase-activatingprotein-bindingprotein1(Fragment)OS=HomosapiensGN=G3BP1PE=1SV=1;tr|E5RH42|E5RH42_HUMANRasGTPase-activatingprotein-bindingprotein1(Fragment)OS=HomosapiensGN=…	24.416	24.971	24.7483	24.5475	24.5215	24.4967	24.9285	24.8214	25.0501	24.5731	24.6098	24.6123	24.8011	24.815	24.8235	24.4216	24.6073	24.6565		0.389118	0.2514	non-significant	0.0148012	0.0915992	0.334933	non-significant	0.13739	0.52988	0.189867	non-significant	0.76570513203666	0.971092046315962	0.0366000000000035	non-significant	0.745358500652188		-0.0398999999999994	non-significant	0.335571	0.623724	0.120133	non-significant	0.413917	0.630669	-0.101433	non-significant
P55010	sp|P55010|IF5_HUMANEukaryotictranslationinitiationfactor5OS=HomosapiensGN=EIF5PE=1SV=2;tr|H0YLZ1|H0YLZ1_HUMANEukaryotictranslationinitiationfactor5(Fragment)OS=HomosapiensGN=EIF5PE=1SV=1;tr|H0YN40|H0YN40_HUMANEukaryotictranslationinitiationfactor5(Fragment)OS=HomosapiensGN=EIF5PE=1SV=1;tr|H0YK11|H0YK11_HUMANEukaryotictranslationinitiationfactor5(Fragment)OS=HomosapiensGN=EIF5PE=1SV=8;tr|H0YMJ8|H0…	25.3281	25.8227	25.516	25.4287	25.4848	25.5595	25.5768	25.8517	25.8551	25.5978	25.5558	25.4522	25.849	25.9833	25.7522	25.4278	25.621	25.4542		0.178374	0.3605	non-significant	0.0949218	0.2618	0.225933	non-significant	0.616429	0.861755	0.0646	non-significant	0.789779351635742	0.97572771711742	0.0342666666666709	non-significant	0.937911932325815		-0.0100000000000016	non-significant	0.439676	0.717753	-0.1003	non-significant	0.029466	0.151765	-0.3059	non-significant
Q8TD55	sp|Q8TD55|PKHO2_HUMANPleckstrinhomologydomain-containingfamilyOmember2OS=HomosapiensGN=PLEKHO2PE=1SV=1;tr|C9J4A7|C9J4A7_HUMANUncharacterizedprotein(Fragment)OS=HomosapiensPE=4SV=1	23.9336	24.6353	24.4094	24.2824	24.4554	24.478	24.8768	24.1507	25.21	23.9836	24.5456	24.4521	24.7627	24.7589	24.5496	24.3637	24.7054	24.518		0.826353	0.161367	non-significant	0.105983	0.280254	0.418733	non-significant	0.74865	0.918589	-0.0791667	non-significant	0.418540621088578	0.882228683488574	-0.201933333333333	non-significant	0.617377740036173		-0.123766666666668	non-significant	0.822307	0.92671	0.0554333	non-significant	0.154946	0.377512	-0.3643	non-significant
Q99714	sp|Q99714|HCD2_HUMAN3-hydroxyacyl-CoAdehydrogenasetype-2OS=HomosapiensGN=HSD17B10PE=1SV=3;tr|Q5H928|Q5H928_HUMAN3-hydroxyacyl-CoAdehydrogenasetype-2OS=HomosapiensGN=HSD17B10PE=1SV=1	24.7075	25.3697	25.0702	25.1326	25.1608	25.0486	25.1989	25.1807	25.1543	25.0889	25.0976	24.6656	24.899	24.7913	24.9509	24.9274	25.116	25.0354		0.736451	-0.145867	non-significant	0.151662	0.344415	0.227267	non-significant	0.671656	0.878978	-0.0648667	non-significant	0.62186144875159	0.926695492257271	-0.0755666666666706	non-significant	0.567501901531544		0.0877333333333254	non-significant	0.0670814	0.275854	0.297567	non-significant	0.279093	0.508614	0.168733	non-significant
Q08945	sp|Q08945|SSRP1_HUMANFACTcomplexsubunitSSRP1OS=HomosapiensGN=SSRP1PE=1SV=1;tr|E9PMD4|E9PMD4_HUMANFACTcomplexsubunitSSRP1(Fragment)OS=HomosapiensGN=SSRP1PE=1SV=2;tr|E9PPZ7|E9PPZ7_HUMANFACTcomplexsubunitSSRP1(Fragment)OS=HomosapiensGN=SSRP1PE=1SV=2;tr|A0A0U1RRK2|A0A0U1RRK2_HUMANFACTcomplexsubunitSSRP1(Fragment)OS=HomosapiensGN=SSRP1PE=1SV=1	24.0941	22.9085	22.8878	22.7957	23.3778	23.4772	24.0086	23.5751	23.1974	23.894	23.6033	23.8862	22.4629	22.6237	22.6497	22.5889	24.016	23.2323		0.420515	-0.7003	non-significant	0.588362	0.755991	-0.2008	non-significant	0.828723	0.94585	0.0799	non-significant	0.177039792114881	0.821913243031077	0.515433333333334	non-significant	0.866283123072712		-0.0621666666666627	non-significant	0.0142523	0.12085	1.01493	non-significant	0.0677186	0.247698	0.718033	non-significant
P62993	sp|P62993|GRB2_HUMANGrowthfactorreceptor-boundprotein2OS=HomosapiensGN=GRB2PE=1SV=1;tr|J3KT38|J3KT38_HUMANGrowthfactorreceptor-boundprotein2(Fragment)OS=HomosapiensGN=GRB2PE=1SV=8;tr|J3QRL5|J3QRL5_HUMANGrowthfactorreceptor-boundprotein2OS=HomosapiensGN=GRB2PE=1SV=1;tr|J3QLF6|J3QLF6_HUMANGrowthfactorreceptor-boundprotein2(Fragment)OS=HomosapiensGN=GRB2PE=1SV=1	24.7772	25.1466	25.0662	25.2428	25.295	25.487	25.193	25.4394	25.3547	25.1332	25.3728	25.1902	25.6466	25.3259	25.3229	25.6707	25.6538	25.4886		0.601959	-0.172567	non-significant	0.465254	0.66872	0.0969667	non-significant	0.018355	0.241281	-0.344933	non-significant	0.0121150663204081	0.81857433364856	-0.372300000000006	non-significant	0.0614150533398454		-0.262766666666675	non-significant	0.439538	0.717753	-0.102767	non-significant	0.00462464	0.0494414	-0.435133	q-value < 0.05, -1 > FC < 1
P53007	sp|P53007|TXTP_HUMANTricarboxylatetransportprotein,mitochondrialOS=HomosapiensGN=SLC25A1PE=1SV=2;tr|B4DP62|B4DP62_HUMANSolutecarrierfamily25(Mitochondrialcarriercitratetransporter),member1,isoformCRA_bOS=HomosapiensGN=SLC25A1PE=1SV=1	25.4426	24.6008	24.2634	24.9434	24.9293	24.8963	25.1233	24.6213	24.7408	24.7163	24.8889	25.433	24.6526	24.6838	24.3745	24.9528	25.0256	24.8393		0.55584	-0.368933	non-significant	0.475975	0.675388	-0.184267	non-significant	0.550076	0.830419	-0.154067	non-significant	0.774435464812764	0.974121085604281	0.0734999999999992	non-significant	0.949459268520899		-0.0162333333333322	non-significant	0.322231	0.611108	0.258167	non-significant	0.442956	0.657497	0.198633	non-significant
Q14019	sp|Q14019|COTL1_HUMANCoactosin-likeproteinOS=HomosapiensGN=COTL1PE=1SV=3;tr|H3BT58|H3BT58_HUMANCoactosin-likeproteinOS=HomosapiensGN=COTL1PE=1SV=1	25.5533	25.5608	26.0304	25.9857	25.6473	25.5735	25.152	25.049	25.6324	25.6921	26.1839	25.7267	25.6027	25.5558	25.4304	25.8455	26.0652	26.178		0.243618	-0.499933	non-significant	0.00776781	0.062508	-0.589767	non-significant	0.914832	0.972496	-0.0206667	non-significant	0.407745755998199	0.880577242737881	-0.161999999999999	non-significant	0.143691427913075		-0.294066666666669	non-significant	0.205868	0.488453	-0.251833	non-significant	0.345769	0.570351	0.1852	non-significant
Q14739	sp|Q14739|LBR_HUMANLamin-BreceptorOS=HomosapiensGN=LBRPE=1SV=2;tr|C9JXK0|C9JXK0_HUMANLamin-Breceptor(Fragment)OS=HomosapiensGN=LBRPE=1SV=1;tr|C9JES9|C9JES9_HUMANLamin-Breceptor(Fragment)OS=HomosapiensGN=LBRPE=1SV=1	24.8099	24.9788	24.3441	24.6599	24.6797	24.448	24.1672	24.5544	23.7909	24.7634	24.768	24.7912	24.369	24.6601	24.3084	24.771	24.4649	24.4408		0.844859	-0.113067	non-significant	0.00719464	0.0605057	-0.603367	non-significant	0.558109	0.834722	0.115067	non-significant	0.280541483584158	0.870909416512394	0.215299999999999	non-significant	0.849916247714933		0.0369666666666646	non-significant	0.173646	0.453336	-0.275	non-significant	0.188626	0.414412	0.2651	non-significant
P49757	sp|P49757|NUMB_HUMANProteinnumbhomologOS=HomosapiensGN=NUMBPE=1SV=2;tr|G3V3R1|G3V3R1_HUMANProteinnumbhomolog(Fragment)OS=HomosapiensGN=NUMBPE=1SV=1;tr|G3V3Z8|G3V3Z8_HUMANProteinnumbhomologOS=HomosapiensGN=NUMBPE=1SV=1;tr|G3V3M5|G3V3M5_HUMANProteinnumbhomolog(Fragment)OS=HomosapiensGN=NUMBPE=1SV=8;tr|A0A0C4DGH3|A0A0C4DGH3_HUMANNumb-likeproteinOS=HomosapiensGN=NUMBLPE=1SV=1;sp|Q9Y6R0|NUMBL_HUMANNum…	23.7698	23.6744	23.8626	24.0297	24.204	24.3681	24.0449	24.0885	24.3882	24.0462	24.1693	24.2814	24.1087	23.9563	24.1269	24.3473	24.2136	24.1587	M0QZV7_HUMANNumb-likeprotein(Fragment)OS=HomosapiensGN=NUMBLPE=1SV=1	0.552211	-0.1759	non-significant	0.945885	0.971936	0.00823333	non-significant	0.00279688	0.136648	-0.431667	non-significant	0.543292653454088	0.910813432116595	-0.0742333333333249	non-significant	0.746609416236678		-0.0392666666666628	non-significant	0.371997	0.661472	0.1099	non-significant	0.026755	0.142007	-0.295033	non-significant
Q92608	sp|Q92608|DOCK2_HUMANDedicatorofcytokinesisprotein2OS=HomosapiensGN=DOCK2PE=1SV=2;tr|E7ERW7|E7ERW7_HUMANDedicatorofcytokinesisprotein2OS=HomosapiensGN=DOCK2PE=1SV=1;tr|E5RFJ0|E5RFJ0_HUMANDedicatorofcytokinesisprotein2OS=HomosapiensGN=DOCK2PE=1SV=1;tr|F6S220|F6S220_HUMANDedicatorofcytokinesisprotein2OS=HomosapiensGN=DOCK2PE=1SV=1	22.7495	23.2162	22.7386	23.0705	23.0335	23.2147	23.2448	23.3045	22.9333	23.0173	22.9826	22.9488	23.0922	23.0839	22.8175	23.1371	23.338	23.0375		0.634589	-0.173	non-significant	0.236575	0.454969	0.177967	non-significant	0.176643	0.573783	-0.2048	non-significant	0.21258162343239	0.836253881160086	-0.187966666666668	non-significant	0.660172297842955		-0.0646333333333367	non-significant	0.276387	0.567694	0.163	non-significant	0.513655	0.710631	-0.0964333	non-significant
P14324	sp|P14324|FPPS_HUMANFarnesylpyrophosphatesynthaseOS=HomosapiensGN=FDPSPE=1SV=4;tr|A0A087X090|A0A087X090_HUMANFarnesyldiphosphatesynthase(Farnesylpyrophosphatesynthetase,dimethylallyltranstransferase,geranyltranstransferase),isoformCRA_aOS=HomosapiensGN=FDPSPE=1SV=1;tr|A0A087WVN4|A0A087WVN4_HUMANFarnesylpyrophosphatesynthase(Fragment)OS=HomosapiensGN=FDPSPE=1SV=1;tr|A0A087X1D8|A0A087X1D8_HUMANFarn…	25.4686	25.24	25.4516	25.8763	25.8208	25.9088	25.7988	25.6039	25.9839	25.7102	26.001	25.9162	26.0855	25.9794	25.5974	25.9339	25.7526	25.8651		0.955022	0.0369	non-significant	0.566167	0.739984	-0.0802667	non-significant	0.00337594	0.146783	-0.4819	non-significant	0.85590484366942	0.98128709985937	0.0252666666666599	non-significant	0.896469921502491		0.0180999999999933	non-significant	0.512066	0.76625	-0.0919	non-significant	0.00257162	0.0366455	-0.5007	q-value < 0.05, -1 > FC < 1
P48059	sp|P48059|LIMS1_HUMANLIMandsenescentcellantigen-like-containingdomainprotein1OS=HomosapiensGN=LIMS1PE=1SV=4;tr|A0A0J9YXC7|A0A0J9YXC7_HUMANLIMandsenescentcellantigen-like-containingdomainproteinOS=HomosapiensGN=LIMS4PE=1SV=1;tr|A0A0M3HER1|A0A0M3HER1_HUMANLIMandsenescentcellantigen-like-containingdomainprotein1(Fragment)OS=HomosapiensGN=LIMS1PE=1SV=1;tr|C9JF46|C9JF46_HUMANLIMandsenescentcellantigen…	24.0717	24.2772	24.6518	24.1585	24.7104	24.1762	24.918	24.4413	24.6144	24.4992	24.3065	24.6532	24.1122	24.2387	24.1385	24.5667	24.0645	24.7372		0.573195	-0.293	non-significant	0.419554	0.630297	0.1716	non-significant	0.943827	0.978642	-0.0148	non-significant	0.885833865056123	0.98128709985937	0.0301666666666662	non-significant	0.609608401611139		-0.107766666666667	non-significant	0.031077	0.191248	0.494767	non-significant	0.422648	0.636636	0.170433	non-significant
P62263	sp|P62263|RS14_HUMAN40SribosomalproteinS14OS=HomosapiensGN=RPS14PE=1SV=3;tr|E5RH77|E5RH77_HUMAN40SribosomalproteinS14OS=HomosapiensGN=RPS14PE=1SV=1;tr|H0YB22|H0YB22_HUMAN40SribosomalproteinS14(Fragment)OS=HomosapiensGN=RPS14PE=1SV=1	26.259	25.4426	25.374	25.4734	25.6603	25.5149	26.2831	25.5523	25.8914	25.5834	25.5354	26.6439	25.6007	25.2404	25.321	25.3536	25.6765	25.9324		0.77221	-0.2668	non-significant	0.968811	0.982699	-0.0119667	non-significant	0.643205	0.871184	0.142333	non-significant	0.389988405297313	0.872049262933003	0.266733333333331	non-significant	0.732990666462049		-0.104633333333332	non-significant	0.104831	0.350919	0.521567	non-significant	0.328377	0.560033	0.3045	non-significant
P51665	sp|P51665|PSMD7_HUMAN26Sproteasomenon-ATPaseregulatorysubunit7OS=HomosapiensGN=PSMD7PE=1SV=2;tr|H3BNT7|H3BNT7_HUMAN26Sproteasomenon-ATPaseregulatorysubunit7OS=HomosapiensGN=PSMD7PE=1SV=1;tr|H3BTM8|H3BTM8_HUMAN26Sproteasomenon-ATPaseregulatorysubunit7OS=HomosapiensGN=PSMD7PE=1SV=1;tr|H3BQV2|H3BQV2_HUMAN26Sproteasomenon-ATPaseregulatorysubunit7OS=HomosapiensGN=PSMD7PE=1SV=1	25.3966	25.5977	25.3067	25.3008	25.1606	25.1699	25.5462	25.5808	25.743	25.6076	25.2155	25.0026	25.2356	25.1231	25.1572	25.2887	25.197	25.0494		0.989117	-0.0064	non-significant	0.0234322	0.115863	0.3481	non-significant	0.125065	0.518451	0.223233	non-significant	0.490476735415229	0.898560581520699	0.0968666666666707	non-significant	0.818038429205114		0.0320666666666689	non-significant	0.00530406	0.0688856	0.451367	non-significant	0.0765033	0.263948	0.2617	non-significant
P09601	sp|P09601|HMOX1_HUMANHemeoxygenase1OS=HomosapiensGN=HMOX1PE=1SV=1;tr|B1AHA8|B1AHA8_HUMANHemeoxygenase1(Fragment)OS=HomosapiensGN=HMOX1PE=1SV=1	24.8756	24.669	24.9182	24.8075	22.9264	22.9106	24.3756	24.6033	24.9233	23.2994	23.4039	23.0082	24.2508	24.4087	24.6	23.6756	23.2942	23.6067		0.295248	0.894333	non-significant	0.00214642	0.0326256	1.3969	upregulated	0.00415334	0.150733	1.27277	non-significant	0.450974884104663	0.887235416302891	-0.288333333333334	non-significant	0.952248816535286		0.0226666666666659	non-significant	0.573638	0.800207	0.214233	non-significant	0.298979	0.531634	0.4011	non-significant
P15121	sp|P15121|ALDR_HUMANAldosereductaseOS=HomosapiensGN=AKR1B1PE=1SV=3;tr|E9PCX2|E9PCX2_HUMANAldosereductaseOS=HomosapiensGN=AKR1B1PE=1SV=1;tr|E9PEF9|E9PEF9_HUMANAldosereductaseOS=HomosapiensGN=AKR1B1PE=1SV=1;sp|C9JRZ8|AK1BF_HUMANAldo-ketoreductasefamily1memberB15OS=HomosapiensGN=AKR1B15PE=1SV=2	24.2796	24.4807	24.5432	24.6592	24.9336	24.9929	24.539	24.6759	25.0434	24.3733	24.9018	24.6113	25.2362	24.9103	24.9252	25.0479	24.9141	24.7408		0.820095	0.122967	non-significant	0.469597	0.670573	0.123967	non-significant	0.0226361	0.259181	-0.4274	non-significant	0.125121373797001	0.81857433364856	-0.272133333333336	non-significant	0.818330564360773		-0.0390333333333359	non-significant	0.1264	0.392032	-0.271133	non-significant	0.00333376	0.042086	-0.5894	q-value < 0.05, -1 > FC < 1
P07741	sp|P07741|APT_HUMANAdeninephosphoribosyltransferaseOS=HomosapiensGN=APRTPE=1SV=2;tr|H3BQB1|H3BQB1_HUMANAdeninephosphoribosyltransferase(Fragment)OS=HomosapiensGN=APRTPE=1SV=1;tr|H3BQF1|H3BQF1_HUMANAdeninephosphoribosyltransferase(Fragment)OS=HomosapiensGN=APRTPE=1SV=8;tr|H3BQZ9|H3BQZ9_HUMANAdeninephosphoribosyltransferaseOS=HomosapiensGN=APRTPE=1SV=1;tr|H3BSW3|H3BSW3_HUMANAdeninephosphoribosyltra…	25.6144	25.6518	25.7746	26.0366	25.869	26.0191	25.6886	26.1846	26.2729	26.4501	26.1163	25.6924	25.9792	26.1075	25.7992	26.1121	26.1662	25.9871		0.820095	-0.1265	non-significant	0.837021	0.909728	-0.0375667	non-significant	0.122624	0.516462	-0.294633	non-significant	0.990380903388841	0.997673840821748	-0.00219999999999843	non-significant	0.536608043974778		-0.113566666666667	non-significant	0.635978	0.833351	0.0867333	non-significant	0.138499	0.356389	-0.2817	non-significant
Q13561	sp|Q13561|DCTN2_HUMANDynactinsubunit2OS=HomosapiensGN=DCTN2PE=1SV=4;tr|F8W1I6|F8W1I6_HUMANDynactinsubunit2OS=HomosapiensGN=DCTN2PE=1SV=1;tr|H0YI98|H0YI98_HUMANDynactinsubunit2(Fragment)OS=HomosapiensGN=DCTN2PE=1SV=1;tr|F8VW18|F8VW18_HUMANDynactinsubunit2(Fragment)OS=HomosapiensGN=DCTN2PE=1SV=1;tr|F8VX93|F8VX93_HUMANDynactinsubunit2(Fragment)OS=HomosapiensGN=DCTN2PE=1SV=1;tr|F8VRV7|F8VRV7_HUMANDyn…	23.7473	24.1888	23.8653	24.0141	23.5309	23.7597	24.1242	24.1717	24.4099	23.5691	23.7877	23.6317	23.9264	24.3288	23.847	23.611	24.0674	23.7455		0.608097	0.2261	non-significant	0.00521807	0.0491169	0.572433	q-value < 0.05, -1 > FC < 1	0.354937	0.726838	0.165567	non-significant	0.415743424617118	0.882228683488574	-0.14513333333333	non-significant	0.821704567062406		-0.0397333333333307	non-significant	0.264441	0.557118	0.2012	non-significant	0.571504	0.747039	-0.100267	non-significant
O15427	sp|O15427|MOT4_HUMANMonocarboxylatetransporter4OS=HomosapiensGN=SLC16A3PE=1SV=1;tr|J3QQV2|J3QQV2_HUMANMonocarboxylatetransporter4(Fragment)OS=HomosapiensGN=SLC16A3PE=1SV=8;tr|J3QSC3|J3QSC3_HUMANMonocarboxylatetransporter4(Fragment)OS=HomosapiensGN=SLC16A3PE=1SV=1;tr|J3QQS9|J3QQS9_HUMANMonocarboxylatetransporter4(Fragment)OS=HomosapiensGN=SLC16A3PE=1SV=1;tr|J3KTI8|J3KTI8_HUMANMonocarboxylatetransp…	24.3242	24.9596	24.728	24.9375	25.168	25.0809	24.9361	24.9154	25.202	24.8496	25.205	25.0214	25.7445	25.0855	25.2865	25.2055	25.3191	25.2655		#N/A	#N/A	#N/A	#N/A	#N/A	#N/A	#N/A	#N/A	#N/A	#N/A	#N/A	#N/A	#N/A	#N/A	#N/A	#N/A		#N/A	#N/A	#N/A	#N/A	#N/A	#N/A	#N/A	#N/A	#N/A	#N/A
P50502	sp|P50502|F10A1_HUMANHsc70-interactingproteinOS=HomosapiensGN=ST13PE=1SV=2;tr|H7C3I1|H7C3I1_HUMANHsc70-interactingprotein(Fragment)OS=HomosapiensGN=ST13PE=1SV=1;tr|Q3KNR6|Q3KNR6_HUMANHsc70-interactingproteinOS=HomosapiensGN=ST13PE=1SV=1;sp|Q8NFI4|F10A5_HUMANPutativeproteinFAM10A5OS=HomosapiensGN=ST13P5PE=5SV=1;tr|F6VDH7|F6VDH7_HUMANHsc70-interactingprotein(Fragment)OS=HomosapiensGN=ST13PE=1SV=1;s…	24.9092	25.1083	25.2918	25.0167	25.961	25.2121	25.3817	25.1991	25.2107	24.7362	25.1103	25.0231	25.2047	25.4109	24.8478	25.2508	25.4777	25.9871		0.483085	-0.4174	non-significant	0.22147	0.43572	0.3073	non-significant	0.24181	0.633926	-0.2935	non-significant	0.0226332308933553	0.81857433364856	-0.615333333333332	non-significant	0.477462449820717		-0.175266666666673	non-significant	0.655731	0.842812	0.109367	non-significant	0.833676	0.914756	-0.0513667	non-significant
Q14166	sp|Q14166|TTL12_HUMANTubulin--tyrosineligase-likeprotein12OS=HomosapiensGN=TTLL12PE=1SV=2;tr|V9GY16|V9GY16_HUMANTubulin--tyrosineligase-likeprotein12OS=HomosapiensGN=TTLL12PE=1SV=1	23.3556	23.93	23.6619	23.5843	23.5171	23.607	23.8509	23.6917	23.9647	23.5326	23.5504	23.4025	23.3769	23.6605	23.4909	23.583	23.9764	23.5445		0.610539	-0.191867	non-significant	0.0383755	0.157493	0.3406	non-significant	0.60093	0.853637	0.0797	non-significant	0.18806876077812	0.821981309681853	-0.206133333333337	non-significant	0.391010459676489		-0.131833333333333	non-significant	0.0459471	0.228406	0.326333	non-significant	0.364041	0.586352	0.139733	non-significant
Q15459	sp|Q15459|SF3A1_HUMANSplicingfactor3Asubunit1OS=HomosapiensGN=SF3A1PE=1SV=1;tr|F8WB66|F8WB66_HUMANSplicingfactor3Asubunit1OS=HomosapiensGN=SF3A1PE=1SV=1;tr|H7C1L2|H7C1L2_HUMANSplicingfactor3Asubunit1(Fragment)OS=HomosapiensGN=SF3A1PE=1SV=1	23.8268	23.8886	23.7488	23.9347	24.0363	24.0069	24.0035	23.879	24.3916	23.5197	23.5878	23.823	24.3212	24.2843	23.9965	24.1524	24.1626	23.5413		0.561604	0.248567	non-significant	0.0205364	0.107228	0.447867	non-significant	0.334796	0.705297	-0.171233	non-significant	0.0934829171156339	0.81857433364856	-0.308600000000002	non-significant	0.816482643533345		0.040533333333336	non-significant	0.533987	0.779799	-0.1093	non-significant	0.044142	0.190693	-0.379267	non-significant
Q9Y6C9	sp|Q9Y6C9|MTCH2_HUMANMitochondrialcarrierhomolog2OS=HomosapiensGN=MTCH2PE=1SV=1;tr|E9PIE4|E9PIE4_HUMANMitochondrialcarrierhomolog2(Fragment)OS=HomosapiensGN=MTCH2PE=1SV=8	24.5737	24.7237	24.6742	24.4531	24.6929	24.6756	25.2146	25.1894	24.9872	24.8952	24.6438	24.6039	24.6962	24.9889	24.7912	24.6346	24.8471	24.6068		0.688526	0.129267	non-significant	0.00356589	0.0409411	0.4161	q-value < 0.05, -1 > FC < 1	0.680439	0.884279	0.05	non-significant	0.880939673792084	0.98128709985937	0.0181333333333278	non-significant	0.466645753962297		-0.0889666666666642	non-significant	0.0225243	0.161045	0.304967	non-significant	0.178979	0.401909	-0.168233	non-significant
O00764	sp|O00764|PDXK_HUMANPyridoxalkinaseOS=HomosapiensGN=PDXKPE=1SV=1;tr|F2Z2Y4|F2Z2Y4_HUMANPyridoxalkinaseOS=HomosapiensGN=PDXKPE=1SV=1;tr|A8MV33|A8MV33_HUMANHCG401289,isoformCRA_bOS=HomosapiensGN=PDXKPE=1SV=1	24.1993	24.8139	24.9269	24.6296	24.7447	24.4765	24.5765	24.439	24.1054	24.5001	24.588	24.5716	24.2936	24.5776	24.679	24.7742	24.3979	24.7459		#N/A	#N/A	#N/A	#N/A	#N/A	#N/A	#N/A	#N/A	#N/A	#N/A	#N/A	#N/A	#N/A	#N/A	#N/A	#N/A		#N/A	#N/A	#N/A	#N/A	#N/A	#N/A	#N/A	#N/A	#N/A	#N/A
Q9BXS5	sp|Q9BXS5|AP1M1_HUMANAP-1complexsubunitmu-1OS=HomosapiensGN=AP1M1PE=1SV=3;tr|K7EJL1|K7EJL1_HUMANAP-1complexsubunitmu-1OS=HomosapiensGN=AP1M1PE=1SV=1;tr|E7ENJ6|E7ENJ6_HUMANAP-1complexsubunitmu-1OS=HomosapiensGN=AP1M1PE=1SV=1;tr|K7EPJ8|K7EPJ8_HUMANAP-1complexsubunitmu-1(Fragment)OS=HomosapiensGN=AP1M1PE=1SV=1;tr|A0A087WZX7|A0A087WZX7_HUMANAP-1complexsubunitmu-1(Fragment)OS=HomosapiensGN=AP1M1PE=1SV…	24.0372	24.0171	23.4588	23.6206	23.946	23.7182	24.3337	24.1429	23.9528	23.7725	23.8158	24.0635	24.0044	23.8859	24.1706	23.7895	23.8488	23.773	K7ERH5_HUMANAP-1complexsubunitmu-2(Fragment)OS=HomosapiensGN=AP1M2PE=1SV=1;tr	0.589923	0.216533	non-significant	0.124586	0.308965	0.2592	non-significant	0.638768	0.869776	0.0761	non-significant	0.621103469986852	0.926695492257271	0.0801666666666669	non-significant	0.794214986890436		-0.0421666666666702	non-significant	0.451555	0.726738	0.122833	non-significant	0.268956	0.501725	-0.1826	non-significant
P61011	sp|P61011|SRP54_HUMANSignalrecognitionparticle54kDaproteinOS=HomosapiensGN=SRP54PE=1SV=1;tr|G3V4F7|G3V4F7_HUMANSignalrecognitionparticle54kDaproteinOS=HomosapiensGN=SRP54PE=1SV=1;tr|G3V480|G3V480_HUMANSignalrecognitionparticle54kDaprotein(Fragment)OS=HomosapiensGN=SRP54PE=1SV=1;tr|G3V346|G3V346_HUMANSignalrecognitionparticle54kDaprotein(Fragment)OS=HomosapiensGN=SRP54PE=1SV=8;tr|A0A0D9SFN7|A0A0D9…	23.5148	23.6853	23.2798	23.4116	23.5662	23.4468	23.5244	23.1164	23.836	23.7906	23.5198	23.5706	23.4302	23.2978	23.7105	23.3723	23.4985	23.9276		0.833108	-0.119967	non-significant	0.487302	0.683181	-0.134733	non-significant	0.923623	0.972933	0.0184333	non-significant	0.886155869214734	0.98128709985937	0.0275333333333307	non-significant	0.520101514808229		-0.124600000000004	non-significant	0.947055	0.979759	0.0127667	non-significant	0.942778	0.975583	0.0138	non-significant
Q9UJZ1	sp|Q9UJZ1|STML2_HUMANStomatin-likeprotein2,mitochondrialOS=HomosapiensGN=STOML2PE=1SV=1;tr|A0A087WYB4|A0A087WYB4_HUMANStomatin-likeprotein2,mitochondrialOS=HomosapiensGN=STOML2PE=1SV=1;tr|F2Z2I8|F2Z2I8_HUMANStomatin-likeprotein2,mitochondrialOS=HomosapiensGN=STOML2PE=1SV=1	24.1589	24.6916	24.0522	24.3002	23.9747	24.2907	24.0851	24.2291	24.3261	24.2773	24.3318	23.8489	24.2397	24.5876	24.3705	24.3995	24.3222	24.1972		0.864084	0.0929667	non-significant	0.734361	0.847531	0.0607667	non-significant	0.532446	0.821488	0.112367	non-significant	0.396268043657879	0.872049262933003	-0.153633333333335	non-significant	0.513229314742887		-0.117766666666668	non-significant	0.307749	0.594633	-0.185833	non-significant	0.584095	0.754171	-0.0983667	non-significant
Q9UJU6	sp|Q9UJU6|DBNL_HUMANDrebrin-likeproteinOS=HomosapiensGN=DBNLPE=1SV=1;tr|B4DDD6|B4DDD6_HUMANDrebrin-likeproteinOS=HomosapiensGN=DBNLPE=1SV=1;tr|H0Y5J4|H0Y5J4_HUMANDrebrin-likeprotein(Fragment)OS=HomosapiensGN=DBNLPE=1SV=1;tr|F8WBG8|F8WBG8_HUMANDrebrin-likeproteinOS=HomosapiensGN=DBNLPE=1SV=1;tr|F8WC20|F8WC20_HUMANDrebrin-likeproteinOS=HomosapiensGN=DBNLPE=1SV=1;tr|F8WBB2|F8WBB2_HUMANDrebrin-likepr…	23.7204	24.2383	24.4248	24.1083	24.0672	24.0925	24.1121	24.3543	24.284	24.0115	23.9892	23.8214	24.0397	24.1439	24.0975	24.1722	24.2891	24.249	H7C111_HUMANDrebrin-likeprotein(Fragment)OS=HomosapiensGN=DBNLPE=1SV=1	0.720419	-0.143067	non-significant	0.0468134	0.175294	0.309433	non-significant	0.790042	0.928521	0.0385	non-significant	0.0557567707390308	0.81857433364856	-0.296066666666668	non-significant	0.316334449080278		-0.147433333333339	non-significant	0.288794	0.578716	0.156433	non-significant	0.813337	0.90312	0.0341333	non-significant
Q12907	sp|Q12907|LMAN2_HUMANVesicularintegral-membraneproteinVIP36OS=HomosapiensGN=LMAN2PE=1SV=1;tr|D6RBV2|D6RBV2_HUMANVesicularintegral-membraneproteinVIP36OS=HomosapiensGN=LMAN2PE=1SV=1;tr|D6RIU4|D6RIU4_HUMANVesicularintegral-membraneproteinVIP36(Fragment)OS=HomosapiensGN=LMAN2PE=1SV=8;tr|D6RDX1|D6RDX1_HUMANVesicularintegral-membraneproteinVIP36(Fragment)OS=HomosapiensGN=LMAN2PE=1SV=1;tr|D6RBH1|D6RBH1…	25.6018	25.9054	25.7434	25.7775	25.9368	25.8441	25.9492	25.8851	26.0476	26.1192	25.8699	25.8039	26.0859	26.1118	25.9543	26.0021	25.8397	25.8933		0.610539	0.138967	non-significant	0.787582	0.877848	0.0296333	non-significant	0.35779	0.728359	-0.1026	non-significant	0.860586051335002	0.98128709985937	0.0192999999999977	non-significant	0.593711585148111		-0.0589000000000013	non-significant	0.418043	0.695721	-0.0900333	non-significant	0.0146759	0.0977756	-0.300467	non-significant
P50897	sp|P50897|PPT1_HUMANPalmitoyl-proteinthioesterase1OS=HomosapiensGN=PPT1PE=1SV=1;tr|E9PMG2|E9PMG2_HUMANPalmitoyl-proteinthioesterase1(Fragment)OS=HomosapiensGN=PPT1PE=1SV=1;tr|E9PIA8|E9PIA8_HUMANPalmitoyl-proteinthioesterase1(Fragment)OS=HomosapiensGN=PPT1PE=1SV=9;tr|Q5T0S4|Q5T0S4_HUMANPalmitoyl-proteinthioesterase1(Fragment)OS=HomosapiensGN=PPT1PE=1SV=1;tr|E9PK48|E9PK48_HUMANPalmitoyl-proteinthio…	26.5267	27.2337	26.835	26.6334	26.6115	26.5153	26.9474	27.1392	26.7509	26.642	26.5808	26.3646	26.1991	26.1701	26.1215	26.7087	26.6948	26.7461		0.058684	-0.552967	non-significant	0.0148433	0.0915992	0.4167	non-significant	0.0846193	0.444978	0.2784	non-significant	0.231919196191528	0.849055176719069	-0.1874	non-significant	0.401280879649373		-0.129799999999999	non-significant	0.000133366	0.00570138	0.782267	q-value < 0.05, -1 > FC < 1	0.00036138	0.011215	0.701567	q-value < 0.05, -1 > FC < 1
P40429	sp|P40429|RL13A_HUMAN60SribosomalproteinL13aOS=HomosapiensGN=RPL13APE=1SV=2;tr|M0QYS1|M0QYS1_HUMAN60SribosomalproteinL13a(Fragment)OS=HomosapiensGN=RPL13APE=1SV=2;tr|Q8J015|Q8J015_HUMAN60SribosomalproteinL13aOS=HomosapiensGN=RPL13aPE=1SV=1;sp|Q6NVV1|R13P3_HUMANPutative60SribosomalproteinL13aproteinRPL13AP3OS=HomosapiensGN=RPL13AP3PE=5SV=1;tr|M0QZU1|M0QZU1_HUMAN60SribosomalproteinL13aOS=Homosapien…	26.7166	24.6888	24.7144	24.5059	24.5724	24.5612	25.6398	24.6637	24.8846	25.2524	24.887	26.5863	24.5301	24.1081	24.2093	24.6299	25.681	25.1957		0.485435	-0.886367	non-significant	0.338439	0.558262	-0.512533	non-significant	0.132252	0.527378	0.826767	non-significant	0.445040621844652	0.886961147606175	0.406366666666667	non-significant	0.248752391555263		-0.622366666666668	non-significant	0.153657	0.432809	0.7802	non-significant	0.0534896	0.214796	1.09077	non-significant
P21266	sp|P21266|GSTM3_HUMANGlutathioneS-transferaseMu3OS=HomosapiensGN=GSTM3PE=1SV=3;tr|A0A0A0MTN3|A0A0A0MTN3_HUMANGlutathioneS-transferaseOS=HomosapiensGN=GSTM3PE=1SV=1	24.6587	25.0713	24.8633	25.203	25.3618	25.2443	25.2893	25.2414	25.1247	25.2639	25.2208	25.0074	25.2197	25.1527	25.0459	25.1512	25.3979	25.4375		0.530528	-0.189433	non-significant	0.657657	0.801373	0.0544333	non-significant	0.00460698	0.150733	-0.405267	non-significant	0.192031299413845	0.821981309681853	-0.164833333333334	non-significant	0.630254050510407		-0.0591666666666661	non-significant	0.521611	0.771699	0.0790333	non-significant	0.0383546	0.175968	-0.275	non-significant
P27635	sp|P27635|RL10_HUMAN60SribosomalproteinL10OS=HomosapiensGN=RPL10PE=1SV=4;tr|X1WI28|X1WI28_HUMAN60SribosomalproteinL10(Fragment)OS=HomosapiensGN=RPL10PE=1SV=7;tr|F8W7C6|F8W7C6_HUMAN60SribosomalproteinL10OS=HomosapiensGN=RPL10PE=1SV=2;tr|A0A087WV22|A0A087WV22_HUMAN60SribosomalproteinL10OS=HomosapiensGN=RPL10PE=1SV=1;tr|H7C123|H7C123_HUMAN60SribosomalproteinL10(Fragment)OS=HomosapiensGN=RPL10PE=1SV=…	26.3201	24.2771	24.5917	24.6844	24.7289	24.6227	25.5534	24.5742	24.2991	25.4062	24.9077	26.3166	24.4408	23.7507	24.1645	24.621	25.828	25.3621		0.341706	-1.1517	non-significant	0.170542	0.369538	-0.7346	non-significant	0.462213	0.785268	0.3843	non-significant	0.599502238226843	0.920202445245245	0.273133333333337	non-significant	0.263957730885581		-0.591699999999999	non-significant	0.196098	0.47677	0.690233	non-significant	0.0844975	0.274716	0.9443	non-significant
Q15907	sp|Q15907|RB11B_HUMANRas-relatedproteinRab-11BOS=HomosapiensGN=RAB11BPE=1SV=4;tr|H3BMH2|H3BMH2_HUMANRas-relatedproteinRab-11A(Fragment)OS=HomosapiensGN=RAB11APE=4SV=1;tr|H3BSC1|H3BSC1_HUMANRas-relatedproteinRab-11AOS=HomosapiensGN=RAB11APE=1SV=1;sp|P62491|RB11A_HUMANRas-relatedproteinRab-11AOS=HomosapiensGN=RAB11APE=1SV=3;tr|B4DQU5|B4DQU5_HUMANRas-relatedproteinRab-11AOS=HomosapiensGN=RAB11APE=1S…	26.2684	26.4346	26.3494	26.5298	26.6391	26.6768	26.7567	26.8953	26.8805	26.4135	26.7111	26.3923	26.8299	26.435	26.4374	26.7657	26.7953	26.5993		0.61692	-0.152667	non-significant	0.0153718	0.0922308	0.338533	non-significant	0.0489897	0.358636	-0.264433	non-significant	0.102220819047541	0.81857433364856	-0.214466666666667	non-significant	0.406779430734462		-0.10486666666667	non-significant	0.0405989	0.214162	0.276733	non-significant	0.0991189	0.296923	-0.216633	non-significant
Q02543	sp|Q02543|RL18A_HUMAN60SribosomalproteinL18aOS=HomosapiensGN=RPL18APE=1SV=2;tr|M0R3D6|M0R3D6_HUMAN60SribosomalproteinL18a(Fragment)OS=HomosapiensGN=RPL18APE=1SV=1;tr|M0R1A7|M0R1A7_HUMAN60SribosomalproteinL18aOS=HomosapiensGN=RPL18APE=1SV=1;tr|M0R117|M0R117_HUMAN60SribosomalproteinL18aOS=HomosapiensGN=RPL18APE=1SV=1;tr|M0R0P7|M0R0P7_HUMAN60SribosomalproteinL18aOS=HomosapiensGN=RPL18APE=1SV=1	27.0572	25.2055	25.0891	25.4594	25.3555	25.4008	26.0416	25.4029	25.3207	25.4647	25.6491	27.0876	25.337	24.9015	24.9522	25.4274	26.1472	25.7073		0.561218	-0.697067	non-significant	0.335417	0.556773	-0.478733	non-significant	0.443176	0.775275	0.3787	non-significant	0.533311881240648	0.909205985300013	0.3065	non-significant	0.471165597887155		-0.355399999999999	non-significant	0.292588	0.581211	0.524833	non-significant	0.155609	0.377881	0.720367	non-significant
O00116	sp|O00116|ADAS_HUMANAlkyldihydroxyacetonephosphatesynthase,peroxisomalOS=HomosapiensGN=AGPSPE=1SV=1;tr|A0A1B0GWA2|A0A1B0GWA2_HUMANAlkylglycerone-phosphatesynthase(Fragment)OS=HomosapiensGN=AGPSPE=1SV=1;tr|B8ZZ81|B8ZZ81_HUMANAlkylglycerone-phosphatesynthaseOS=HomosapiensGN=AGPSPE=1SV=1	23.3384	23.8679	23.4366	23.6424	23.4611	23.607	23.4945	23.368	23.5145	23.4691	23.6325	23.4772	23.5709	23.8699	23.6443	23.4996	23.6076	23.3838		#N/A	#N/A	#N/A	#N/A	#N/A	#N/A	#N/A	#N/A	#N/A	#N/A	#N/A	#N/A	#N/A	#N/A	#N/A	#N/A		#N/A	#N/A	#N/A	#N/A	#N/A	#N/A	#N/A	#N/A	#N/A	#N/A
P09211	sp|P09211|GSTP1_HUMANGlutathioneS-transferasePOS=HomosapiensGN=GSTP1PE=1SV=2;tr|A8MX94|A8MX94_HUMANGlutathioneS-transferasePOS=HomosapiensGN=GSTP1PE=1SV=1;tr|A0A087X2E9|A0A087X2E9_HUMANGlutathioneS-transferaseP(Fragment)OS=HomosapiensGN=GSTP1PE=1SV=1;tr|A0A087X243|A0A087X243_HUMANGlutathioneS-transferaseP(Fragment)OS=HomosapiensGN=GSTP1PE=1SV=1	27.4841	27.5635	27.472	27.7419	27.6413	27.8401	27.3705	27.8714	27.7901	27.4273	27.8313	27.5232	27.4199	27.8176	27.5089	27.7843	27.8401	27.4571		0.820095	-0.1117	non-significant	0.605121	0.76696	0.0834	non-significant	0.159096	0.559976	-0.234567	non-significant	0.536559096719705	0.910813432116595	-0.0999000000000052	non-significant	0.768740809404337		0.0472666666666655	non-significant	0.555641	0.792339	0.0952	non-significant	0.638995	0.795424	-0.0756	non-significant
Q93009	sp|Q93009|UBP7_HUMANUbiquitincarboxyl-terminalhydrolase7OS=HomosapiensGN=USP7PE=1SV=2;tr|H3BND8|H3BND8_HUMANUbiquitincarboxyl-terminalhydrolase7(Fragment)OS=HomosapiensGN=USP7PE=1SV=1;tr|F5H2X1|F5H2X1_HUMANUbiquitincarboxyl-terminalhydrolase7OS=HomosapiensGN=USP7PE=1SV=1	23.417	24.4189	23.757	23.8379	23.6656	23.8222	23.8306	23.4778	23.0204	23.8045	23.7115	23.7721	23.3748	23.7952	23.7561	23.5742	23.7701	23.8833		0.897591	-0.1005	non-significant	0.188703	0.392109	-0.319767	non-significant	0.706057	0.896552	0.0890667	non-significant	0.931775808693225	0.984922839411584	0.0201666666666682	non-significant	0.889619130556014		0.0327000000000055	non-significant	0.404031	0.687456	-0.1991	non-significant	0.353072	0.575917	0.222267	non-significant
P31040	sp|P31040|SDHA_HUMANSuccinatedehydrogenase[ubiquinone]flavoproteinsubunit,mitochondrialOS=HomosapiensGN=SDHAPE=1SV=2;tr|D6RFM5|D6RFM5_HUMANSuccinatedehydrogenase[ubiquinone]flavoproteinsubunit,mitochondrialOS=HomosapiensGN=SDHAPE=1SV=1;tr|A0A087X1I3|A0A087X1I3_HUMANSuccinatedehydrogenase[ubiquinone]flavoproteinsubunit,mitochondrialOS=HomosapiensGN=SDHAPE=1SV=1;tr|H0Y8X1|H0Y8X1_HUMANSuccinatedehyd…	23.4848	23.7803	23.1025	23.7141	23.1807	23.4391	23.7423	23.2315	22.8899	23.4578	23.5836	23.1296	23.0646	23.1667	23.2571	23.4747	23.5086	23.4311		0.566758	-0.308667	non-significant	0.640506	0.791496	-0.102433	non-significant	0.958993	0.985898	0.0112333	non-significant	0.711054000364012	0.959291787473342	-0.0811333333333373	non-significant	0.9022699768555		-0.0268333333333359	non-significant	0.569216	0.796855	0.1251	non-significant	0.19369	0.418811	0.293067	non-significant
P42167	sp|P42167|LAP2B_HUMANLamina-associatedpolypeptide2,isoformsbeta/gammaOS=HomosapiensGN=TMPOPE=1SV=2;tr|G5E972|G5E972_HUMANLamina-associatedpolypeptide2,isoformsbeta/gammaOS=HomosapiensGN=TMPOPE=1SV=1;sp|P42166|LAP2A_HUMANLamina-associatedpolypeptide2,isoformalphaOS=HomosapiensGN=TMPOPE=1SV=2;tr|H0YJH7|H0YJH7_HUMANLamina-associatedpolypeptide2,isoformsbeta/gamma(Fragment)OS=HomosapiensGN=TMPOPE=1SV…	25.157	25.1958	24.9983	25.3061	25.3192	25.3634	25.0541	25.28	25.456	25.1163	25.1908	25.3349	25.4089	25.3702	25.2915	25.3513	25.294	25.2173		0.826588	0.0693333	non-significant	0.647583	0.793811	0.0493667	non-significant	0.0640832	0.39438	-0.212533	non-significant	0.497939380049206	0.898560581520699	-0.0735333333333337	non-significant	0.696809104245791		0.0420333333333289	non-significant	0.391257	0.677566	-0.0935	non-significant	0.0396718	0.178915	-0.239833	non-significant
Q15019	sp|Q15019|SEPT2_HUMANSeptin-2OS=HomosapiensGN=SEPT2PE=1SV=1;tr|B5MCX3|B5MCX3_HUMANSeptin-2OS=HomosapiensGN=SEPT2PE=1SV=1;tr|C9J2Q4|C9J2Q4_HUMANSeptin-2(Fragment)OS=HomosapiensGN=SEPT2PE=1SV=1;tr|C9JB25|C9JB25_HUMANSeptin-2(Fragment)OS=HomosapiensGN=SEPT2PE=1SV=1;tr|C9J938|C9J938_HUMANSeptin-2(Fragment)OS=HomosapiensGN=SEPT2PE=1SV=1;tr|H7C310|H7C310_HUMANSeptin-2(Fragment)OS=HomosapiensGN=SEPT2PE=…	24.3636	24.916	24.6781	24.891	24.6532	24.7788	25.0276	24.8431	24.849	24.6242	24.788	24.4113	24.6934	24.9069	24.763	24.8106	24.9369	24.8054	C9JFT1_HUMANSeptin-2(Fragment)OS=HomosapiensGN=SEPT2PE=1SV=1;tr	0.888797	-0.0632	non-significant	0.0483034	0.177856	0.298733	non-significant	0.392564	0.750737	-0.121767	non-significant	0.100054933543482	0.81857433364856	-0.243133333333336	non-significant	0.587490791509187		-0.0766333333333336	non-significant	0.403897	0.687456	0.1188	non-significant	0.343956	0.569055	-0.1352	non-significant
A0A087WUQ6	tr|A0A087WUQ6|A0A087WUQ6_HUMANGlutathioneperoxidaseOS=HomosapiensGN=GPX1PE=1SV=1;sp|P07203|GPX1_HUMANGlutathioneperoxidase1OS=HomosapiensGN=GPX1PE=1SV=4	24.7155	24.866	24.9992	25.0166	25.095	25.1862	25.2204	25.5287	25.3792	25.468	25.281	24.7799	24.9542	25.1152	24.8711	25.2748	25.4837	25.2466		#N/A	#N/A	#N/A	#N/A	#N/A	#N/A	#N/A	#N/A	#N/A	#N/A	#N/A	#N/A	#N/A	#N/A	#N/A	#N/A		#N/A	#N/A	#N/A	#N/A	#N/A	#N/A	#N/A	#N/A	#N/A	#N/A
B4DKY1	tr|B4DKY1|B4DKY1_HUMANCysteine--tRNAligase,cytoplasmicOS=HomosapiensGN=CARSPE=1SV=1;sp|P49589|SYCC_HUMANCysteine--tRNAligase,cytoplasmicOS=HomosapiensGN=CARSPE=1SV=3	22.7979	23.5023	23.1951	23.0629	23.1668	22.974	23.2392	23.1541	23.2584	23.1753	23.3609	23.2449	23.0993	23.4895	23.2127	22.891	23.6181	23.0982		#N/A	#N/A	#N/A	#N/A	#N/A	#N/A	#N/A	#N/A	#N/A	#N/A	#N/A	#N/A	#N/A	#N/A	#N/A	#N/A		#N/A	#N/A	#N/A	#N/A	#N/A	#N/A	#N/A	#N/A	#N/A	#N/A
I3L1P8	tr|I3L1P8|I3L1P8_HUMANMitochondrial2-oxoglutarate/malatecarrierprotein(Fragment)OS=HomosapiensGN=SLC25A11PE=1SV=1;sp|Q02978|M2OM_HUMANMitochondrial2-oxoglutarate/malatecarrierproteinOS=HomosapiensGN=SLC25A11PE=1SV=3	24.2342	24.2641	24.0127	24.3769	24.2328	24.4596	24.5609	24.5941	24.6709	24.3305	24.4944	24.3178	24.6687	24.4953	24.4807	24.3447	24.4547	24.1929		#N/A	#N/A	#N/A	#N/A	#N/A	#N/A	#N/A	#N/A	#N/A	#N/A	#N/A	#N/A	#N/A	#N/A	#N/A	#N/A		#N/A	#N/A	#N/A	#N/A	#N/A	#N/A	#N/A	#N/A	#N/A	#N/A
Q9Y371	sp|Q9Y371|SHLB1_HUMANEndophilin-B1OS=HomosapiensGN=SH3GLB1PE=1SV=1;tr|A0A087WW40|A0A087WW40_HUMANEndophilin-B1OS=HomosapiensGN=SH3GLB1PE=1SV=1;tr|F8WFB9|F8WFB9_HUMANEndophilin-B2OS=HomosapiensGN=SH3GLB2PE=1SV=1	24.9707	25.2069	24.9736	25.3057	25.413	25.3251	25.5021	25.605	25.4344	25.5159	25.4128	25.3098	25.462	25.3356	25.2075	25.5364	25.3561	25.3403		0.820095	-0.0759	non-significant	0.344819	0.56434	0.101	non-significant	0.012164	0.20929	-0.297533	non-significant	0.985583666135963	0.996264868429063	0.00189999999999912	non-significant	0.551702854546613		-0.0629999999999988	non-significant	0.105536	0.351035	0.1788	non-significant	0.0155465	0.100635	-0.284633	non-significant
A6NJA2	tr|A6NJA2|A6NJA2_HUMANUbiquitincarboxyl-terminalhydrolase14OS=HomosapiensGN=USP14PE=1SV=2;sp|P54578|UBP14_HUMANUbiquitincarboxyl-terminalhydrolase14OS=HomosapiensGN=USP14PE=1SV=3;tr|J3QQT6|J3QQT6_HUMANUbiquitincarboxyl-terminalhydrolase14(Fragment)OS=HomosapiensGN=USP14PE=1SV=1;tr|J3KS55|J3KS55_HUMANUbiquitincarboxyl-terminalhydrolase14(Fragment)OS=HomosapiensGN=USP14PE=1SV=1;tr|H0YA47|H0YA47_HUM…	24.0035	24.1942	23.99	24.2486	24.0051	24.1628	24.2792	24.3469	24.5565	24.1053	24.2302	23.9071	24.1684	24.0012	24.1087	24.1377	24.321	23.9758		#N/A	#N/A	#N/A	#N/A	#N/A	#N/A	#N/A	#N/A	#N/A	#N/A	#N/A	#N/A	#N/A	#N/A	#N/A	#N/A		#N/A	#N/A	#N/A	#N/A	#N/A	#N/A	#N/A	#N/A	#N/A	#N/A
P04632	sp|P04632|CPNS1_HUMANCalpainsmallsubunit1OS=HomosapiensGN=CAPNS1PE=1SV=1;tr|A0A0C4DGQ5|A0A0C4DGQ5_HUMANCalpainsmallsubunit1OS=HomosapiensGN=CAPNS1PE=1SV=1;tr|K7ELJ7|K7ELJ7_HUMANCalpainsmallsubunit1OS=HomosapiensGN=CAPNS1PE=1SV=1;tr|A0A075B7C0|A0A075B7C0_HUMANCalpainsmallsubunit1(Fragment)OS=HomosapiensGN=CAPNS1PE=1SV=1;tr|U3KQE2|U3KQE2_HUMANCalpainsmallsubunit1(Fragment)OS=HomosapiensGN=CAPNS1PE=…	24.6368	25.1513	25.2746	25.0328	25.0644	24.9378	25.0908	24.7839	25.2742	24.7323	25.1862	25.0948	25.357	24.6721	24.8739	25.236	25.4863	25.385	K7ES78_HUMANCalpainsmallsubunit1(Fragment)OS=HomosapiensGN=CAPNS1PE=1SV=1	#N/A	#N/A	#N/A	#N/A	#N/A	#N/A	#N/A	#N/A	#N/A	#N/A	#N/A	#N/A	#N/A	#N/A	#N/A	#N/A		#N/A	#N/A	#N/A	#N/A	#N/A	#N/A	#N/A	#N/A	#N/A	#N/A
I3L0H8	tr|I3L0H8|I3L0H8_HUMANATP-dependentRNAhelicaseDDX19AOS=HomosapiensGN=DDX19APE=1SV=1;sp|Q9NUU7|DD19A_HUMANATP-dependentRNAhelicaseDDX19AOS=HomosapiensGN=DDX19APE=1SV=1;tr|F6QDS0|F6QDS0_HUMANHCG2043426,isoformCRA_bOS=HomosapiensGN=hCG_2043426PE=1SV=1;sp|Q9UMR2|DD19B_HUMANATP-dependentRNAhelicaseDDX19BOS=HomosapiensGN=DDX19BPE=1SV=1;tr|H3BQK0|H3BQK0_HUMANATP-dependentRNAhelicaseDDX19BOS=HomosapiensG…	23.6715	23.6814	23.5482	23.7064	23.8073	23.9754	24.3163	24.1749	24.3454	23.5083	23.9273	23.6659	24.2103	23.8927	23.7253	23.9223	24.0572	23.8422	E9PR46_HUMANATP-dependentRNAhelicaseDDX25(Fragment)OS=HomosapiensGN=DDX25PE=1SV=2;tr	#N/A	#N/A	#N/A	#N/A	#N/A	#N/A	#N/A	#N/A	#N/A	#N/A	#N/A	#N/A	#N/A	#N/A	#N/A	#N/A		#N/A	#N/A	#N/A	#N/A	#N/A	#N/A	#N/A	#N/A	#N/A	#N/A
E9PKG1	tr|E9PKG1|E9PKG1_HUMANProteinarginineN-methyltransferase1OS=HomosapiensGN=PRMT1PE=1SV=1;sp|Q99873|ANM1_HUMANProteinarginineN-methyltransferase1OS=HomosapiensGN=PRMT1PE=1SV=2;tr|H7C2I1|H7C2I1_HUMANProteinarginineN-methyltransferase1OS=HomosapiensGN=PRMT1PE=1SV=1;tr|E9PQ98|E9PQ98_HUMANProteinarginineN-methyltransferase1(Fragment)OS=HomosapiensGN=PRMT1PE=1SV=1;tr|E9PIX6|E9PIX6_HUMANProteinarginineN-…	24.0588	24.5391	24.2019	24.3983	24.3835	24.7734	24.5664	24.6901	24.4634	24.3169	24.7592	24.4776	24.9646	24.6815	24.6986	24.7265	24.7976	24.5819		#N/A	#N/A	#N/A	#N/A	#N/A	#N/A	#N/A	#N/A	#N/A	#N/A	#N/A	#N/A	#N/A	#N/A	#N/A	#N/A		#N/A	#N/A	#N/A	#N/A	#N/A	#N/A	#N/A	#N/A	#N/A	#N/A
O14579	sp|O14579|COPE_HUMANCoatomersubunitepsilonOS=HomosapiensGN=COPEPE=1SV=3;tr|M0QXB4|M0QXB4_HUMANCoatomerproteincomplex,subunitepsilon,isoformCRA_gOS=HomosapiensGN=COPEPE=1SV=1;tr|M0R061|M0R061_HUMANCoatomersubunitepsilonOS=HomosapiensGN=COPEPE=1SV=1	24.0293	24.3352	24.1561	24.1504	24.0189	24.2709	24.4332	24.5074	24.4094	23.8656	24.151	23.8611	23.8729	24.257	24.0837	24.18	24.3058	23.9203		#N/A	#N/A	#N/A	#N/A	#N/A	#N/A	#N/A	#N/A	#N/A	#N/A	#N/A	#N/A	#N/A	#N/A	#N/A	#N/A		#N/A	#N/A	#N/A	#N/A	#N/A	#N/A	#N/A	#N/A	#N/A	#N/A
A0A024RA52	tr|A0A024RA52|A0A024RA52_HUMANProteasomesubunitalphatypeOS=HomosapiensGN=PSMA2PE=1SV=1;sp|P25787|PSA2_HUMANProteasomesubunitalphatype-2OS=HomosapiensGN=PSMA2PE=1SV=2;tr|C9JCK5|C9JCK5_HUMANProteasomeendopeptidasecomplexOS=HomosapiensGN=PSMA2PE=1SV=1;tr|H3BT36|H3BT36_HUMANUncharacterizedproteinOS=HomosapiensPE=1SV=1;tr|H7C402|H7C402_HUMANProteasomesubunitalphatype-2(Fragment)OS=HomosapiensGN=PSMA2P…	25.9383	25.8993	25.9896	25.9831	25.7995	25.8539	25.806	25.6878	25.8132	25.9734	26.264	25.78	25.9749	25.8668	25.8033	26.0852	26.0112	25.8238		#N/A	#N/A	#N/A	#N/A	#N/A	#N/A	#N/A	#N/A	#N/A	#N/A	#N/A	#N/A	#N/A	#N/A	#N/A	#N/A		#N/A	#N/A	#N/A	#N/A	#N/A	#N/A	#N/A	#N/A	#N/A	#N/A
Q14108	sp|Q14108|SCRB2_HUMANLysosomemembraneprotein2OS=HomosapiensGN=SCARB2PE=1SV=2;tr|D6RDG0|D6RDG0_HUMANLysosomemembraneprotein2OS=HomosapiensGN=SCARB2PE=1SV=1	24.7131	24.6677	24.7034	25.0063	24.7561	24.8908	24.6059	24.7797	24.29	24.9312	25.0362	24.8297	24.7706	24.8479	24.5727	24.6761	25.0309	24.9882		0.61692	-0.168	non-significant	0.015093	0.0919015	-0.373833	non-significant	0.181706	0.576291	-0.189667	non-significant	0.804893230234604	0.979300744323315	0.033966666666668	non-significant	0.918828667668091		-0.0139999999999993	non-significant	0.22356	0.507462	-0.171867	non-significant	0.795363	0.893314	-0.0356667	non-significant
Q9BTV4	sp|Q9BTV4|TMM43_HUMANTransmembraneprotein43OS=HomosapiensGN=TMEM43PE=1SV=1;tr|V9GY05|V9GY05_HUMANUncharacterizedprotein(Fragment)OS=HomosapiensPE=4SV=1	24.9581	24.9703	24.9409	25.0239	24.9827	24.9023	24.7309	25.0984	24.911	25.0298	25.1898	25.0024	25.1513	25.3296	25.2794	25.1869	25.1471	25.0414		0.611864	0.1283	non-significant	0.133211	0.319998	-0.160567	non-significant	0.897562	0.969877	-0.0132	non-significant	0.619478889327494	0.925990752462791	-0.0511333333333397	non-significant	0.144904433009155		-0.1555	non-significant	0.00455406	0.0622995	-0.34	non-significant	0.010612	0.0818639	-0.297	non-significant
Q00722	sp|Q00722|PLCB2_HUMAN1-phosphatidylinositol4,5-bisphosphatephosphodiesterasebeta-2OS=HomosapiensGN=PLCB2PE=1SV=2;tr|Q9BVT6|Q9BVT6_HUMAN1-phosphatidylinositol4,5-bisphosphatephosphodiesterasebeta-2OS=HomosapiensGN=PLCB2PE=1SV=1;tr|H0YNI4|H0YNI4_HUMAN1-phosphatidylinositol4,5-bisphosphatephosphodiesterasebeta-2(Fragment)OS=HomosapiensGN=PLCB2PE=1SV=1	23.5336	23.8155	23.4377	23.6476	23.5916	23.8387	23.939	23.5869	23.868	23.7121	23.5362	23.57	23.439	23.641	23.3406	23.638	23.7963	23.4122		0.71695	-0.141967	non-significant	0.190876	0.395236	0.191867	non-significant	0.49826	0.804944	-0.0970333	non-significant	0.947248760385739	0.986966915404425	-0.00939999999999941	non-significant	0.589185149761192		0.0771333333333395	non-significant	0.0357332	0.200889	0.324433	non-significant	0.396538	0.6208	0.122067	non-significant
Q9UBB4	sp|Q9UBB4|ATX10_HUMANAtaxin-10OS=HomosapiensGN=ATXN10PE=1SV=1;tr|B1AHE4|B1AHE4_HUMANAtaxin-10(Fragment)OS=HomosapiensGN=ATXN10PE=1SV=1;tr|B1AHE3|B1AHE3_HUMANAtaxin-10OS=HomosapiensGN=ATXN10PE=1SV=1	22.7224	23.6594	22.9716	23.201	23.0703	23.0396	23.5364	23.6332	23.678	23.2326	23.2274	22.8757	22.7932	22.9453	23.0034	23.2065	23.3454	23.1004		0.515424	-0.303467	non-significant	0.0169926	0.0957443	0.503967	non-significant	0.940351	0.97724	0.0141667	non-significant	0.579359904831612	0.912974106008097	-0.105533333333334	non-significant	0.550379017600079		-0.113800000000001	non-significant	0.00207387	0.0360643	0.7019	q-value < 0.05, -1 > FC < 1	0.291582	0.523929	0.203833	non-significant
Q8IV08	sp|Q8IV08|PLD3_HUMANPhospholipaseD3OS=HomosapiensGN=PLD3PE=1SV=1;tr|M0R3G9|M0R3G9_HUMANPhospholipaseD3(Fragment)OS=HomosapiensGN=PLD3PE=1SV=1;tr|M0R1F7|M0R1F7_HUMANPhospholipaseD3(Fragment)OS=HomosapiensGN=PLD3PE=1SV=8;tr|M0R2W7|M0R2W7_HUMANPhospholipaseD3(Fragment)OS=HomosapiensGN=PLD3PE=1SV=1;tr|E2QRG1|E2QRG1_HUMANPhospholipaseD3(Fragment)OS=HomosapiensGN=PLD3PE=1SV=1	25.8402	25.744	25.8384	25.7906	25.7586	25.8273	25.9705	26.0873	26.3409	26.1362	25.8738	25.6972	26.1402	26.2034	25.8787	25.8356	26.1848	25.8046		0.747416	0.132433	non-significant	0.123982	0.308003	0.2305	non-significant	0.914636	0.972496	0.0153667	non-significant	0.784399741128334	0.974818416615113	-0.0392666666666628	non-significant	0.306341821829555		-0.1495	non-significant	0.68255	0.857156	0.0588	non-significant	0.0792849	0.266795	-0.266567	non-significant
P08559	sp|P08559|ODPA_HUMANPyruvatedehydrogenaseE1componentsubunitalpha,somaticform,mitochondrialOS=HomosapiensGN=PDHA1PE=1SV=3;tr|Q5JPU3|Q5JPU3_HUMANPyruvatedehydrogenaseE1componentsubunitalpha,somaticform,mitochondrialOS=HomosapiensGN=PDHA1PE=1SV=1;tr|Q5JPU0|Q5JPU0_HUMANPyruvatedehydrogenaseE1componentsubunitalpha,somaticform,mitochondrialOS=HomosapiensGN=PDHA1PE=1SV=1;tr|Q5JPT9|Q5JPT9_HUMANPyruvatede…	23.2341	24.2192	23.91	24.1472	24.1369	24.2641	24.5612	24.396	24.5486	24.1096	24.2418	23.8687	24.2983	24.3526	24.0146	24.1069	24.4486	24.2576		0.959429	-0.0492	non-significant	0.0483776	0.177856	0.428567	non-significant	0.0661132	0.39438	-0.394967	non-significant	0.335292797364153	0.871046714884193	-0.197666666666663	non-significant	0.662563351826812		-0.0882999999999967	non-significant	0.179274	0.459441	0.2801	non-significant	0.0459349	0.195963	-0.434067	non-significant
A0AVT1	sp|A0AVT1|UBA6_HUMANUbiquitin-likemodifier-activatingenzyme6OS=HomosapiensGN=UBA6PE=1SV=1;tr|H0Y8S8|H0Y8S8_HUMANUbiquitin-likemodifier-activatingenzyme6(Fragment)OS=HomosapiensGN=UBA6PE=1SV=1	23.6571	24.0581	23.5358	23.9466	24.0132	24.3492	23.9488	24.3793	23.9479	24.4236	24.077	24.0126	24.1667	24.3287	24.2348	24.3491	24.191	24.0677		#N/A	#N/A	#N/A	#N/A	#N/A	#N/A	#N/A	#N/A	#N/A	#N/A	#N/A	#N/A	#N/A	#N/A	#N/A	#N/A		#N/A	#N/A	#N/A	#N/A	#N/A	#N/A	#N/A	#N/A	#N/A	#N/A
P31150	sp|P31150|GDIA_HUMANRabGDPdissociationinhibitoralphaOS=HomosapiensGN=GDI1PE=1SV=2;tr|G5E9U5|G5E9U5_HUMANRabGDPdissociationinhibitorOS=HomosapiensGN=GDI1PE=1SV=1	23.3017	24.01	24.1893	23.9629	24.4004	23.9144	24.3617	23.9899	24.3421	24.1479	23.8817	23.6208	24.2352	24.0762	23.9446	23.9711	24.2595	24.338		0.883961	-0.1042	non-significant	0.137382	0.325726	0.347767	non-significant	0.260241	0.649984	-0.2589	non-significant	0.187131890465795	0.821981309681853	-0.306066666666666	non-significant	0.66699442561424		-0.0969666666666669	non-significant	0.519159	0.771407	0.1459	non-significant	0.273191	0.503854	-0.251667	non-significant
P63151	sp|P63151|2ABA_HUMANSerine/threonine-proteinphosphatase2A55kDaregulatorysubunitBalphaisoformOS=HomosapiensGN=PPP2R2APE=1SV=1;tr|E5RIY1|E5RIY1_HUMANSerine/threonine-proteinphosphatase2A55kDaregulatorysubunitBalphaisoformOS=HomosapiensGN=PPP2R2APE=1SV=1;tr|E5RFR9|E5RFR9_HUMANSerine/threonine-proteinphosphatase2A55kDaregulatorysubunitBalphaisoform(Fragment)OS=HomosapiensGN=PPP2R2APE=1SV=1;sp|Q66LE6|…	24.5222	24.6801	24.9072	24.6446	24.7031	24.7216	24.9988	25.013	24.6109	24.7283	24.9451	24.7869	25.0689	25.0612	25.0892	24.7257	24.9336	24.7672		0.379108	0.264267	non-significant	0.668395	0.80675	0.0541333	non-significant	0.915287	0.972496	0.0134	non-significant	0.928730038198029	0.984377085941299	0.0112666666666676	non-significant	0.35223795248214		-0.119066666666665	non-significant	0.130395	0.400553	-0.198867	non-significant	0.00979914	0.0785462	-0.369933	non-significant
P31946	sp|P31946|1433B_HUMAN14-3-3proteinbeta/alphaOS=HomosapiensGN=YWHABPE=1SV=3;tr|Q4VY20|Q4VY20_HUMAN14-3-3proteinbeta/alpha(Fragment)OS=HomosapiensGN=YWHABPE=1SV=1;tr|Q4VY19|Q4VY19_HUMAN14-3-3proteinbeta/alpha(Fragment)OS=HomosapiensGN=YWHABPE=1SV=1;tr|A0A0J9YWE8|A0A0J9YWE8_HUMAN14-3-3proteinbeta/alphaOS=HomosapiensGN=YWHABPE=1SV=1;tr|A0A0J9YWZ2|A0A0J9YWZ2_HUMAN14-3-3proteinbeta/alpha(Fragment)OS=Ho…	25.452	25.7519	25.9067	25.9739	26.3333	25.8361	26.1272	26.0345	26.2464	25.2883	25.8133	25.6064	26.4464	25.7472	25.6929	26.0356	26.1199	26.3315		0.736785	-0.200167	non-significant	0.0158507	0.093734	0.5667	non-significant	0.117666	0.507638	-0.344233	non-significant	0.0123415409940361	0.81857433364856	-0.593000000000004	non-significant	0.587607349728215		-0.114566666666661	non-significant	0.413763	0.694444	0.173867	non-significant	0.23078	0.465187	-0.258633	non-significant
P16930	sp|P16930|FAAA_HUMANFumarylacetoacetaseOS=HomosapiensGN=FAHPE=1SV=2;tr|H0YLC7|H0YLC7_HUMANFumarylacetoacetase(Fragment)OS=HomosapiensGN=FAHPE=1SV=1	24.4931	24.7737	24.6136	24.5894	24.65	24.6288	24.4835	24.8421	24.8259	25.0099	24.8852	24.4189	24.625	24.7026	24.6041	24.8611	24.9266	24.7698		0.556148	-0.2086	non-significant	0.709305	0.83001	-0.0541667	non-significant	0.977615	0.993767	0.00406667	non-significant	0.577638787858475	0.912974106008097	-0.0811666666666682	non-significant	0.128964000255853		-0.22976666666667	non-significant	0.614844	0.822463	0.0732667	non-significant	0.906099	0.96039	-0.0171	non-significant
P38117	sp|P38117|ETFB_HUMANElectrontransferflavoproteinsubunitbetaOS=HomosapiensGN=ETFBPE=1SV=3;tr|M0QY67|M0QY67_HUMANElectrontransferflavoproteinsubunitbeta(Fragment)OS=HomosapiensGN=ETFBPE=1SV=1	25.053	24.9727	25.0734	25.4014	25.1839	25.4382	25.2975	25.6316	25.5788	25.2238	25.4738	25.2047	25.4061	25.4842	25.2413	25.4731	25.4338	25.2742		0.976941	-0.0165	non-significant	0.110843	0.287454	0.201867	non-significant	0.0211046	0.256252	-0.308133	non-significant	0.446226026984839	0.886961147606175	-0.0929333333333382	non-significant	0.664476721541964		-0.05253333333334	non-significant	0.308052	0.59466	0.125433	non-significant	0.01164	0.0859183	-0.344167	non-significant
P36957	sp|P36957|ODO2_HUMANDihydrolipoyllysine-residuesuccinyltransferasecomponentof2-oxoglutaratedehydrogenasecomplex,mitochondrialOS=HomosapiensGN=DLSTPE=1SV=4;tr|Q86SW4|Q86SW4_HUMANDihydrolipoamideacetyltransferasecomponentofpyruvatedehydrogenasecomplex(Fragment)OS=HomosapiensGN=DLSTPE=1SV=1;tr|H0YJF9|H0YJF9_HUMANDihydrolipoyllysine-residuesuccinyltransferasecomponentof2-oxoglutaratedehydrogenasecomp…	24.4966	24.2799	24.6993	24.833	25.0476	24.889	25.0011	25.0606	25.0102	25.3663	24.8923	24.6273	25.0434	24.9429	25.0126	24.9461	25.0311	24.8276		0.905038	0.0647	non-significant	0.697365	0.826686	0.062	non-significant	0.0153706	0.225289	-0.431267	non-significant	0.865053308135566	0.98128709985937	0.0270333333333319	non-significant	0.941174560754358		-0.0117333333333391	non-significant	0.878408	0.947684	0.0243333	non-significant	0.00584659	0.0567654	-0.5077	non-significant
Q16719	sp|Q16719|KYNU_HUMANKynureninaseOS=HomosapiensGN=KYNUPE=1SV=1;tr|B8ZZA3|B8ZZA3_HUMANKynureninaseOS=HomosapiensGN=KYNUPE=1SV=1;tr|A0A087X297|A0A087X297_HUMANKynureninase(Fragment)OS=HomosapiensGN=KYNUPE=1SV=1;tr|A0A087WYM2|A0A087WYM2_HUMANKynureninase(Fragment)OS=HomosapiensGN=KYNUPE=1SV=1;tr|F8WEP1|F8WEP1_HUMANKynureninaseOS=HomosapiensGN=KYNUPE=1SV=1;tr|A0A087WYQ7|A0A087WYQ7_HUMANKynureninase(Fr…	23.3467	23.7363	23.6523	24.0084	23.8215	23.7872	23.8648	23.6535	23.7438	23.3756	23.9228	23.4909	25.092	25.4133	25.1625	23.5871	23.7601	23.8867		2.01979e-05	1.47797	upregulated	0.3218	0.544911	0.1576	non-significant	0.0761548	0.420805	-0.293933	non-significant	0.350513483292301	0.871046714884193	-0.148200000000003	non-significant	0.419112255160359		0.127733333333332	non-significant	1.70226e-07	2.68695e-05	-1.46857	downregulated	4.22405e-08	7.22312e-06	-1.64417	downregulated
Q9Y277	sp|Q9Y277|VDAC3_HUMANVoltage-dependentanion-selectivechannelprotein3OS=HomosapiensGN=VDAC3PE=1SV=1;tr|E5RJN6|E5RJN6_HUMANVoltage-dependentanion-selectivechannelprotein3(Fragment)OS=HomosapiensGN=VDAC3PE=1SV=8;tr|E5RHZ6|E5RHZ6_HUMANVoltage-dependentanion-selectivechannelprotein3(Fragment)OS=HomosapiensGN=VDAC3PE=1SV=1;tr|E5RFP6|E5RFP6_HUMANVoltage-dependentanion-selectivechannelprotein3OS=Homosapi…	25.7231	25.7408	25.8987	25.833	25.8721	25.9251	26.0949	26.1583	26.3143	25.8284	25.9913	25.908	26.1577	26.3521	26.2524	25.9705	25.9591	25.3312		0.0830577	0.500467	non-significant	0.073316	0.225892	0.279933	non-significant	0.547026	0.830308	-0.0892	non-significant	0.299810249444629	0.871046714884193	0.155633333333334	non-significant	0.408594200637142		0.123133333333335	non-significant	0.660265	0.845205	-0.0649	non-significant	0.00611626	0.0581045	-0.466533	non-significant
Q9BWS9	sp|Q9BWS9|CHID1_HUMANChitinasedomain-containingprotein1OS=HomosapiensGN=CHID1PE=1SV=1;tr|E9PPA0|E9PPA0_HUMANChitinasedomain-containingprotein1(Fragment)OS=HomosapiensGN=CHID1PE=1SV=1;tr|E9PI70|E9PI70_HUMANChitinasedomain-containingprotein1(Fragment)OS=HomosapiensGN=CHID1PE=1SV=8;tr|E9PIP0|E9PIP0_HUMANChitinasedomain-containingprotein1(Fragment)OS=HomosapiensGN=CHID1PE=1SV=1;tr|E9PRL3|E9PRL3_HUMAN…	23.6043	24.6589	23.655	23.651	23.7077	23.8419	23.9043	23.7031	23.8611	24.0187	23.7414	23.6835	23.1763	23.0694	23.6256	23.6862	23.2505	23.5487		0.786704	-0.2047	non-significant	0.972595	0.984105	0.0083	non-significant	0.330668	0.704044	0.2392	non-significant	0.199846438692116	0.836253881160086	0.319400000000005	non-significant	0.332232723308277		0.238400000000006	non-significant	0.0416801	0.215979	0.5324	non-significant	0.012298	0.0882363	0.6823	non-significant
Q16543	sp|Q16543|CDC37_HUMANHsp90co-chaperoneCdc37OS=HomosapiensGN=CDC37PE=1SV=1;tr|K7EQA9|K7EQA9_HUMANHsp90co-chaperoneCdc37(Fragment)OS=HomosapiensGN=CDC37PE=1SV=1;tr|K7EL68|K7EL68_HUMANHsp90co-chaperoneCdc37(Fragment)OS=HomosapiensGN=CDC37PE=1SV=1;tr|K7EKQ2|K7EKQ2_HUMANHsp90co-chaperoneCdc37(Fragment)OS=HomosapiensGN=CDC37PE=1SV=1;tr|K7EIU0|K7EIU0_HUMANHsp90co-chaperoneCdc37(Fragment)OS=HomosapiensGN…	25.2229	25.7023	25.628	25.5463	25.8131	25.3333	25.8456	25.5445	25.5568	25.5879	25.4359	25.0403	25.2107	25.6715	25.3492	25.4317	25.0556	25.8594		0.969273	-0.0384333	non-significant	0.198261	0.405614	0.294267	non-significant	0.834041	0.947647	-0.0465	non-significant	0.672013114758118	0.941277072685091	-0.0941999999999972	non-significant	0.604793807522005		0.115333333333336	non-significant	0.29212	0.581211	0.2385	non-significant	0.630059	0.787862	0.107267	non-significant
O43865	sp|O43865|SAHH2_HUMANAdenosylhomocysteinase2OS=HomosapiensGN=AHCYL1PE=1SV=2;tr|H0Y8B3|H0Y8B3_HUMANAdenosylhomocysteinase(Fragment)OS=HomosapiensGN=AHCYL2PE=1SV=1;sp|Q96HN2|SAHH3_HUMANAdenosylhomocysteinase3OS=HomosapiensGN=AHCYL2PE=1SV=1	23.8245	24.0077	24.0299	24.0187	23.9671	23.9344	23.9835	23.8816	24.5135	23.8085	24.0923	23.7669	23.9406	23.5974	23.6778	24.2848	24.2367	23.9546		#N/A	#N/A	#N/A	#N/A	#N/A	#N/A	#N/A	#N/A	#N/A	#N/A	#N/A	#N/A	#N/A	#N/A	#N/A	#N/A		#N/A	#N/A	#N/A	#N/A	#N/A	#N/A	#N/A	#N/A	#N/A	#N/A
P00387	sp|P00387|NB5R3_HUMANNADH-cytochromeb5reductase3OS=HomosapiensGN=CYB5R3PE=1SV=3;tr|B1AHF3|B1AHF3_HUMANNADH-cytochromeb5reductase3(Fragment)OS=HomosapiensGN=CYB5R3PE=1SV=1	25.7017	25.945	25.6738	25.5888	25.6234	25.6377	25.7514	25.9028	25.8547	25.6033	25.6044	25.4437	25.4984	25.9731	25.8843	25.5312	25.6638	25.6165		#N/A	#N/A	#N/A	#N/A	#N/A	#N/A	#N/A	#N/A	#N/A	#N/A	#N/A	#N/A	#N/A	#N/A	#N/A	#N/A		#N/A	#N/A	#N/A	#N/A	#N/A	#N/A	#N/A	#N/A	#N/A	#N/A
P35579	sp|P35579|MYH9_HUMANMyosin-9OS=HomosapiensGN=MYH9PE=1SV=4;tr|Q5BKV1|Q5BKV1_HUMANMYH9proteinOS=HomosapiensGN=MYH9PE=1SV=1;tr|B1AH99|B1AH99_HUMANMyosin-9(Fragment)OS=HomosapiensGN=MYH9PE=1SV=1;tr|A0A0C4DFM8|A0A0C4DFM8_HUMANMyosin-14OS=HomosapiensGN=MYH14PE=1SV=1;tr|A1L2Z2|A1L2Z2_HUMANMYH14proteinOS=HomosapiensGN=MYH14PE=1SV=1;tr|E7ERA5|E7ERA5_HUMANMyosin-10(Fragment)OS=HomosapiensGN=MYH10PE=1SV=8;R…	30.7071	29.8377	29.7206	29.8447	30.0184	29.8565	29.6563	29.776	29.7386	29.7775	29.825	30.2076	29.6731	29.882	29.9215	30.1464	30.035	30.1116	MYH13_HUMANMyosin-13OS=HomosapiensGN=MYH13PE=2SV=2;sp	0.597028	-0.272133	non-significant	0.308684	0.530947	-0.213067	non-significant	0.382285	0.741767	0.181933	non-significant	0.438131392596595	0.886961147606175	-0.160966666666663	non-significant	0.359374107798379		-0.191133333333333	non-significant	0.621227	0.822715	-0.1019	non-significant	0.213427	0.443181	0.262933	non-significant
Q9H2M9	sp|Q9H2M9|RBGPR_HUMANRab3GTPase-activatingproteinnon-catalyticsubunitOS=HomosapiensGN=RAB3GAP2PE=1SV=1;tr|F8WDJ2|F8WDJ2_HUMANRab3GTPase-activatingproteinnon-catalyticsubunitOS=HomosapiensGN=RAB3GAP2PE=1SV=1;tr|H7C4Y9|H7C4Y9_HUMANRab3GTPase-activatingproteinnon-catalyticsubunit(Fragment)OS=HomosapiensGN=RAB3GAP2PE=1SV=1	23.2441	23.4928	23.4257	23.5281	23.5801	23.6783	23.9513	23.8274	24.1901	23.229	23.7814	23.5605	23.6952	23.7455	23.4977	23.7443	23.7992	23.523		0.947904	-0.0427	non-significant	0.00598761	0.0538885	0.465967	non-significant	0.170428	0.571317	-0.207967	non-significant	0.270178725908147	0.866794836062195	-0.165199999999999	non-significant	0.527028279893995		-0.0933333333333302	non-significant	0.0317234	0.193406	0.343467	non-significant	0.0939774	0.287674	-0.2586	non-significant
Q9Y696	sp|Q9Y696|CLIC4_HUMANChlorideintracellularchannelprotein4OS=HomosapiensGN=CLIC4PE=1SV=4;tr|A6PVS0|A6PVS0_HUMANChlorideintracellularchannel2(Fragment)OS=HomosapiensGN=CLIC2PE=1SV=1;sp|O15247|CLIC2_HUMANChlorideintracellularchannelprotein2OS=HomosapiensGN=CLIC2PE=1SV=3;sp|Q9NZA1|CLIC5_HUMANChlorideintracellularchannelprotein5OS=HomosapiensGN=CLIC5PE=1SV=3;sp|Q96NY7|CLIC6_HUMANChlorideintracellularc…	23.6827	24.3502	24.5085	24.6878	24.9418	24.7465	24.8405	24.4631	24.7619	24.1111	24.836	24.6302	25.3641	25.0038	25.0134	24.7046	24.914	24.936		0.612114	0.275567	non-significant	0.465859	0.66872	0.162733	non-significant	0.0137675	0.21234	-0.611567	non-significant	0.155717745601857	0.81857433364856	-0.32576666666667	non-significant	0.787993685188322		-0.0595000000000034	non-significant	0.0629845	0.267034	-0.4386	non-significant	0.000661857	0.0174119	-0.946633	q-value < 0.05, -1 > FC < 1
Q9Y5M8	sp|Q9Y5M8|SRPRB_HUMANSignalrecognitionparticlereceptorsubunitbetaOS=HomosapiensGN=SRPRBPE=1SV=3;tr|H7C4H2|H7C4H2_HUMANSignalrecognitionparticlereceptorsubunitbeta(Fragment)OS=HomosapiensGN=SRPRBPE=1SV=1;tr|C9J5Z8|C9J5Z8_HUMANSignalrecognitionparticlereceptorsubunitbeta(Fragment)OS=HomosapiensGN=SRPRBPE=1SV=1	23.7345	24.1571	24.071	24.2107	24.5908	24.4571	24.7174	24.4983	24.6919	24.5032	24.3703	24.4392	24.7176	24.7172	24.5157	24.6579	24.4983	24.4981		0.816225	0.0987333	non-significant	0.144438	0.335455	0.1983	non-significant	0.00462776	0.150733	-0.432	non-significant	0.389627202791092	0.872049262933003	-0.113866666666667	non-significant	0.321198252400198		-0.131899999999995	non-significant	0.912794	0.963941	-0.0143	non-significant	0.000146144	0.00602111	-0.662633	q-value < 0.05, -1 > FC < 1
P30040	sp|P30040|ERP29_HUMANEndoplasmicreticulumresidentprotein29OS=HomosapiensGN=ERP29PE=1SV=4;tr|F8VY02|F8VY02_HUMANEndoplasmicreticulumresidentprotein29OS=HomosapiensGN=ERP29PE=1SV=1;tr|F8W1G0|F8W1G0_HUMANEndoplasmicreticulumresidentprotein29(Fragment)OS=HomosapiensGN=ERP29PE=1SV=2	26.4135	26.5852	26.373	26.7424	26.6209	26.9298	26.5244	27.0047	26.6967	26.7534	26.7917	26.5248	26.7474	27.0198	26.7904	26.8362	26.9201	26.7503		0.977814	0.017	non-significant	0.705457	0.829094	0.0519667	non-significant	0.0388909	0.318167	-0.307133	non-significant	0.298186689938213	0.871046714884193	-0.145566666666671	non-significant	0.605560789953965		-0.0711666666666666	non-significant	0.425408	0.703958	-0.1106	non-significant	0.0109337	0.0834047	-0.3953	non-significant
P62753	sp|P62753|RS6_HUMAN40SribosomalproteinS6OS=HomosapiensGN=RPS6PE=1SV=1;tr|A2A3R5|A2A3R5_HUMAN40SribosomalproteinS6OS=HomosapiensGN=RPS6PE=1SV=1;tr|A2A3R7|A2A3R7_HUMAN40SribosomalproteinS6OS=HomosapiensGN=RPS6PE=1SV=1	26.8917	24.2036	24.3404	24.3635	24.209	23.9251	25.7306	24.0159	24.8416	24.7785	24.9036	26.6374	24.6261	24.4264	23.9965	24.0233	25.8806	25.1627		0.743702	-0.672533	non-significant	0.426835	0.637457	-0.577133	non-significant	0.18666	0.578524	0.979367	non-significant	0.563124855081139	0.912255103746554	0.417633333333335	non-significant	0.244754922384696		-0.856333333333335	non-significant	0.478896	0.739483	0.513033	non-significant	0.278252	0.508614	0.795567	non-significant
P60842	sp|P60842|IF4A1_HUMANEukaryoticinitiationfactor4A-IOS=HomosapiensGN=EIF4A1PE=1SV=1;tr|J3KT12|J3KT12_HUMANEukaryoticinitiationfactor4A-IOS=HomosapiensGN=EIF4A1PE=1SV=1;tr|J3QS69|J3QS69_HUMANEukaryoticinitiationfactor4A-I(Fragment)OS=HomosapiensGN=EIF4A1PE=1SV=1;tr|J3KTB5|J3KTB5_HUMANEukaryoticinitiationfactor4A-I(Fragment)OS=HomosapiensGN=EIF4A1PE=1SV=1;tr|J3QL43|J3QL43_HUMANEukaryoticinitiationfa…	27.7857	28.096	28.1437	27.9504	28.1962	27.9149	28.2686	28.1976	28.1954	27.9887	28.0241	27.8717	28.2327	27.9691	28.1556	28.0838	28.1707	28.2305	J3QL52_HUMANEukaryoticinitiationfactor4A-I(Fragment)OS=HomosapiensGN=EIF4A1PE=1SV=1;tr	0.922579	-0.0425333	non-significant	0.0402331	0.161247	0.259033	non-significant	0.917799	0.972496	-0.0120333	non-significant	0.102464011054481	0.81857433364856	-0.200166666666668	non-significant	0.238043195952042		-0.14116666666667	non-significant	0.390884	0.677566	0.1014	non-significant	0.350282	0.574563	-0.110667	non-significant
P52565	sp|P52565|GDIR1_HUMANRhoGDP-dissociationinhibitor1OS=HomosapiensGN=ARHGDIAPE=1SV=3;tr|J3KTF8|J3KTF8_HUMANRhoGDP-dissociationinhibitor1(Fragment)OS=HomosapiensGN=ARHGDIAPE=1SV=8;tr|J3QQX2|J3QQX2_HUMANRhoGDP-dissociationinhibitor1OS=HomosapiensGN=ARHGDIAPE=1SV=1;tr|J3KRE2|J3KRE2_HUMANRhoGDP-dissociationinhibitor1OS=HomosapiensGN=ARHGDIAPE=1SV=1;tr|J3KRY1|J3KRY1_HUMANRhoGDP-dissociationinhibitor1(Fr…	26.6171	27.1132	26.9335	26.9233	26.906	26.7456	27.275	27.2364	27.3402	26.6465	26.9406	26.7642	27.0064	27.1954	26.8539	26.9352	26.8787	26.8938		0.764705	0.116	non-significant	0.00160681	0.0273863	0.5001	q-value < 0.05, -1 > FC < 1	0.820384	0.943626	0.0296333	non-significant	0.369424835302608	0.871198632613545	-0.1188	non-significant	0.734779657871291		-0.0442666666666653	non-significant	0.057405	0.254206	0.2653	non-significant	0.325139	0.560033	-0.130633	non-significant
O95336	sp|O95336|6PGL_HUMAN6-phosphogluconolactonaseOS=HomosapiensGN=PGLSPE=1SV=2;tr|M0R261|M0R261_HUMAN6-phosphogluconolactonase(Fragment)OS=HomosapiensGN=PGLSPE=1SV=1;tr|M0R0U3|M0R0U3_HUMAN6-phosphogluconolactonaseOS=HomosapiensGN=PGLSPE=1SV=1;tr|M0R1L2|M0R1L2_HUMAN6-phosphogluconolactonase(Fragment)OS=HomosapiensGN=PGLSPE=1SV=1	25.3276	25.6393	25.5002	25.7076	25.6225	25.6597	25.6664	26.0045	25.9468	25.8717	25.7635	25.4772	25.6471	25.8134	25.5765	25.8157	25.9809	25.6659		#N/A	#N/A	#N/A	#N/A	#N/A	#N/A	#N/A	#N/A	#N/A	#N/A	#N/A	#N/A	#N/A	#N/A	#N/A	#N/A		#N/A	#N/A	#N/A	#N/A	#N/A	#N/A	#N/A	#N/A	#N/A	#N/A
Q13217	sp|Q13217|DNJC3_HUMANDnaJhomologsubfamilyCmember3OS=HomosapiensGN=DNAJC3PE=1SV=1;tr|X6R9L0|X6R9L0_HUMANDnaJhomologsubfamilyCmember3OS=HomosapiensGN=DNAJC3PE=1SV=1	23.7073	23.8222	24.0157	24.0138	24.1673	24.2378	23.9167	24.2045	23.9432	24.0868	24.3017	24.2845	24.4402	24.4502	24.2859	24.2606	24.3169	24.4066		0.854214	0.0640667	non-significant	0.0957891	0.261803	-0.202867	non-significant	0.022549	0.259181	-0.291233	non-significant	0.376616904479295	0.872049262933003	-0.103699999999996	non-significant	0.119421464782009		-0.188399999999998	non-significant	0.00569527	0.0716975	-0.370633	non-significant	0.00029445	0.0102409	-0.5437	q-value < 0.05, -1 > FC < 1
P32969	sp|P32969|RL9_HUMAN60SribosomalproteinL9OS=HomosapiensGN=RPL9PE=1SV=1;tr|H0Y9V9|H0Y9V9_HUMAN60SribosomalproteinL9(Fragment)OS=HomosapiensGN=RPL9PE=1SV=1;tr|D6RAN4|D6RAN4_HUMAN60SribosomalproteinL9(Fragment)OS=HomosapiensGN=RPL9PE=1SV=8;tr|E7ESE0|E7ESE0_HUMAN60SribosomalproteinL9(Fragment)OS=HomosapiensGN=RPL9PE=1SV=1;tr|H0Y9R4|H0Y9R4_HUMAN60SribosomalproteinL9(Fragment)OS=HomosapiensGN=RPL9PE=1SV…	26.6129	25.9725	26.3481	26.208	26.1649	25.9823	26.1128	26.1023	25.4885	26.4259	26.3089	26.5382	25.6385	26.3602	25.8941	25.7847	25.8432	26.5543		0.91168	-0.0964667	non-significant	0.0500901	0.179773	-0.523133	non-significant	0.442509	0.775275	0.192767	non-significant	0.158286758720843	0.81857433364856	0.363600000000002	non-significant	0.816506788940617		0.0576666666666696	non-significant	0.799712	0.913829	-0.0630667	non-significant	0.176911	0.399448	0.3469	non-significant
P54920	sp|P54920|SNAA_HUMANAlpha-solubleNSFattachmentproteinOS=HomosapiensGN=NAPAPE=1SV=3;tr|M0R0Y2|M0R0Y2_HUMANAlpha-solubleNSFattachmentproteinOS=HomosapiensGN=NAPAPE=1SV=1;tr|M0R2M1|M0R2M1_HUMANAlpha-solubleNSFattachmentprotein(Fragment)OS=HomosapiensGN=NAPAPE=1SV=1;tr|M0R058|M0R058_HUMANAlpha-solubleNSFattachmentprotein(Fragment)OS=HomosapiensGN=NAPAPE=1SV=1;tr|M0R0I4|M0R0I4_HUMANAlpha-solubleNSFatt…	24.0909	24.8158	24.5729	24.4768	24.5691	24.6671	24.9228	24.9102	25.1376	24.2448	24.6833	24.2487	25.2844	25.069	25.0091	24.6328	24.7939	24.4466	M0R031_HUMANAlpha-solubleNSFattachmentproteinOS=HomosapiensGN=NAPAPE=1SV=1	0.183404	0.4964	non-significant	0.00423345	0.0447785	0.597933	q-value < 0.05, -1 > FC < 1	0.66372	0.875405	-0.0778	non-significant	0.206341861659449	0.836253881160086	-0.232166666666668	non-significant	0.764815577974372		-0.0534333333333379	non-significant	0.468162	0.737841	-0.130633	non-significant	0.00302588	0.0400588	-0.627633	q-value < 0.05, -1 > FC < 1
[truncated: 1,447 more rows]
[truncated: 1 more columns]

## Sheet: Table S3
Table S3: Average half-lives, coeffiecient of determination and Kdp calculated from pulse-chase SILAC labelling of human macrophages infected with M. tuberculosis CDC1551, Δppe38-71 and complemented strain. Related to Figure 3, Figure 4, Figure S3, Figure S4
[truncated: 1,999 more rows]

[truncated: 5 more sheets: Table S4, Table S5, Table S6, Table S7, Table S8]
